# Supplementary material for: Resilience of Spike-Specific Immunity Induced by COVID-19 Vaccines against SARS-CoV-2 Variants
Source: Biomedicines. 2022 Apr 26;10(5):996. doi: 10.3390/biomedicines10050996 (PMC9138591; doi:10.3390/biomedicines10050996)
Supplement: Supplementary file 1 [file biomedicines-10-00996-s001.zip]

Archive with 3 entries (3 files):
- Supplementary_Table_S1.xls
- Supplementary_Table_S2.xls
- Supplementary_Table_S3.xls
