# Supplementary material for: Resilience of Spike-Specific Immunity Induced by COVID-19 Vaccines against SARS-CoV-2 Variants
Source: Biomedicines. 2022 Apr 26;10(5):996. doi: 10.3390/biomedicines10050996 (PMC9138591; doi:10.3390/biomedicines10050996)
Supplement: Supplementary file 1 [file biomedicines-10-00996-s001.zip › Supplementary_Table_S1.xls]

## Sheet: Clusters NR
Cluster	Intersection residues	Epitope.ID	Epitope	Infectious
Y144-Y248	Y144,Y145,H146,K147,K150,W152,Y248	1347914	Y144,Y145,H146,K147,K150,W152,H245,R246,Y248,L249,T250,P251,G252,S254,S255,S256	Y
		1087268	Y144,Y145,H146,K147,K150,W152,H245,R246,S247,Y248,L249	Y
		1642892	Y144,Y145,H146,K147,K150,W152,R246,S247,Y248,L249	Y
		1860785	Y144,Y145,H146,K147,K150,W152,Y248	Y
Y144-P251	Y144,H146,K147,R246,Y248,L249,P251	1347913	Q14,Y144,H146,K147,N148,N149,W152,M153,E154,E156,F157,R158,R246,Y248,L249,P251,G252,D253	Y
		1539326	Q14,Y144,Y145,H146,K147,M153,F157,R158,R246,Y248,L249,T250,P251,G252,D253,S254	Y
		1397527	Y144,Y145,H146,K147,N148,K150,W152,R246,S247,Y248,L249,T250,P251,D253,S254,S255	N
		1347914	Y144,Y145,H146,K147,K150,W152,H245,R246,Y248,L249,T250,P251,G252,S254,S255,S256	Y
		1347915	Y144,Y145,H146,K147,N148,K150,R246,S247,Y248,L249,T250,P251,G252,D253,S254	Y
		1347911	Q14,C15,Y144,H146,K147,E154,E156,R158,R246,Y248,L249,T250,P251,D253,S254	Y
		1391793	Y144,Y145,H146,K147,R246,S247,Y248,L249,T250,P251,G252,S255	Y
Y144-D253	Y144,Y145,H146,K147,R158,R246,L249,T250,P251,G252,D253	1539326	Q14,Y144,Y145,H146,K147,M153,F157,R158,R246,Y248,L249,T250,P251,G252,D253,S254	Y
		1346807	V16,N17,T20,Y144,Y145,H146,K147,N148,S155,R158,R246,L249,T250,P251,G252,D253	Y
Y144-D253	Y144,K147,V16,R246,P251,G252,D253	1346807	V16,N17,T20,Y144,Y145,H146,K147,N148,S155,R158,R246,L249,T250,P251,G252,D253	Y
		1860780	Q14,V16,Y144,K147,R246,Y248,P251,G252,D253	Y
Y144-S255	Y144,R246,S247,Y248,T250,P251,D253,S254,S255	1397527	Y144,Y145,H146,K147,N148,K150,W152,R246,S247,Y248,L249,T250,P251,D253,S254,S255	N
		1346806	V16,N17,T19,Y144,R246,S247,Y248,T250,P251,G252,D253,S254,S255,S256,G257	Y
N334-L441	N334,L335,P337,G339,E340,N343,A344,T345,K356,R357,S359,C361,L441	1594756	N331,I332,T333,N334,L335,P337,G339,E340,N343,A344,T345,R346,K356,R357,S359,C361,L441	Y
		1346818	N334,L335,P337,G339,E340,N343,A344,T345,K356,R357,S359,C361,N440,L441	Y
G339-L441	G339,E340,N343,A344,T345,R346,L441	1597629	G339,E340,N343,A344,T345,R346,N437,N440,L441,D442,S443,K444,V445,N448,Y451,P499,T500	Y
		1594756	N331,I332,T333,N334,L335,P337,G339,E340,N343,A344,T345,R346,K356,R357,S359,C361,L441	Y
		1310987	N334,L335,P337,G339,E340,N343,A344,T345,R346,K356,R357,S359,N360,C361,L441	Y
		1311245	N334,L335,P337,G339,E340,N343,A344,T345,R346,K356,R357,S359,C361,L441	Y
T342-F487	T342,R343,Y348,Y446,N447,L449,I465,T467,F487	1597467	T342,R343,Y348,L438,K441,V442,G444,Y446,N447,L449,I465,T467,G479,K481,F487,L489,S491	Y
		1597461	E337,T342,R343,F344,A345,Y348,N351,K353,Y446,N447,L449,R463,I465,T467,V480,F487	Y
R343-F497	R343,N436,N437,L438,K441,V442,G443,G444,P496,T497	1597466	T342,R343,N436,N437,L438,K441,V442,G443,G444,N447,Q495,P496,T497	Y
		1597464	R343,N436,N437,L438,D439,S440,K441,V442,G443,G444,P496,T497	Y
T345-V445	T345,R346,S373,W436,N437,N440,L441,K444,V445	1346701	N343,A344,T345,R346,S373,W436,N437,N440,L441,S443,K444,V445,N448,N450,R509	Y
		1625483	F342,T345,R346,L368,S373,F374,W436,N437,N440,L441,K444,V445	Y
T345-N450	T345,R346,N440,L441,S443,K444,V445,N450	1625484	T345,R346,N439,N440,L441,S443,K444,V445,G446,G447,N450,Q498,P499,T500,Q506	Y
		1346701	N343,A344,T345,R346,S373,W436,N437,N440,L441,S443,K444,V445,N448,N450,R509	Y
W353-R466	W353,R355,R357,Y396,K462,F464,R466	1597877	R346,A348,A352,W353,N354,R355,R357,Y396,R457,K462,F464,E465,R466,D467,I468,S469,T470,E471	N
		1391791	W353,R355,R357,Y396,P426,D427,D428,F429,K462,P463,F464,R466,S514,E516,L518,H519,A520,P521	Y
R355-R466	R355,R357,D428,K462,P463,F464,R466	1391791	W353,R355,R357,Y396,P426,D427,D428,F429,K462,P463,F464,R466,S514,E516,L518,H519,A520,P521	Y
		1711677	N354,R355,R357,D428,L461,K462,P463,F464,E465,R466	Y
R355-I468	R355,R457,K462,F464,E465,R466,D467,I468	1860781	R355,R457,S459,K462,P463,F464,E465,R466,D467,I468,S469,E471,Q474,P479,C480,N481,G482,L518	Y
		1597877	R346,A348,A352,W353,N354,R355,R357,Y396,R457,K462,F464,E465,R466,D467,I468,S469,T470,E471	N
		1860784	W353,R355,Y396,R457,K462,P463,F464,E465,R466,D467,I468,E516,L518	Y
F274-P384	F374,S375,T376,F377,K378,C379,P384	1392550	F374,S375,T376,F377,K378,C379,Y380,G381,V382,S383,P384,T385,K386,R408,N437,V503,G504,Y508	Y
		1556270	Y369,A372,S373,F374,S375,T376,F377,K378,C379,P384,R408,N437,G502,V503,Q506,Y508	Y
		1397230	Y369,N370,S371,A372,F374,S375,T376,F377,K378,C379,S383,P384,T385,R408,Q414	N
		1311253	Y369,N370,S371,A372,F374,S375,T376,F377,K378,C379,S383,P384,T385,R408,Q414	Y
		1860789	Y369,N370,S371,A372,F374,S375,T376,F377,K378,C379,P384,T385,N388	Y
K417-Y489	K417,L455,F456,A475,E484,F486,Y489	1539320	K417,L455,F456,Y473,Q474,A475,G476,S477,T478,C480,E484,G485,F486,C488,Y489,Q493	Y
		1397232	D405,K417,L455,F456,A475,G476,S477,E484,G485,F486,N487,Y489	Y
		1594753	K417,L455,F456,Y473,I472,A475,E484,F486,N487,Y489,Q493	Y
S443-T500	S443,V445,G446,G447,Y449,P499,T500	1392577	N439,N440,S443,K444,V445,G446,G447,Y449,N450,S494,P499,T500,Q506	Y
		1314089	S443,V445,G446,G447,Y449,G496,Q498,P499,T500	Y
K444-S494	K444,V445,G446,G447,Y449,N450,S494	1338777	Y351,K444,V445,G446,G447,N448,Y449,N450,L452,T470,E484,F490,L492,Q493,S494,Q498	Y
		1392577	N439,N440,S443,K444,V445,G446,G447,Y449,N450,S494,P499,T500,Q506	Y
K444-T500	K444,V445,G446,N450,Q498,P499,T500	1397231	R346,N439,N440,S443,K444,V445,G446,G447,N450,Q498,P499,T500,N501,G502,Q506	Y
		1338776	T345,N439,N440,S443,K444,V445,G446,G447,N450,Q498,P499,T500,Q506	Y
		1329039	R346,K444,V445,G446,Y449,N450,L452,T470,F490,L492,Q498,P499,T500	N
V445-G502	V445,G446,Q498,P499,T500,N501,G502	1311249	R403,V445,G446,Y449,Y453,L455,F456,N487,Y489,Q493,Y495,G496,Q498,P499,T500,N501,G502,Y505	Y
		1397231	R346,N439,N440,S443,K444,V445,G446,G447,N450,Q498,P499,T500,N501,G502,Q506	Y
G446-F490	G446,G447,N448,Y449,N450,L452,E484,F490	1334439	R346,K444,G446,G447,N448,Y449,N450,L452,V483,E484,G485,F490,S494	Y
		1334665	S349,G446,G447,N448,Y449,N450,L452,E484,F490,G496	N
G446-F490	G446,Y449,L452,V483,E484,G485,F490	1391788	G446,Y449,L452,T478,V483,E484,G485,F486,N487,Y489,F490,L492,Q493,S494,G496,Q498	Y
		1334439	R346,K444,G446,G447,N448,Y449,N450,L452,V483,E484,G485,F490,S494	Y
		1075135	R346,K444,G446,G447,N448,Y449,N450,L452,V483,E484,G485,F490,S494	Y
		1311244	K444,G446,Y449,N450,L452,N481,G482,V483,E484,G485,F490	Y
G446-S494	G446,Y449,E484,F490,L492,Q493,S494	1334441	V445,G446,Y449,F456,T478,N481,V483,E484,G485,F486,N487,Y489,F490,L492,Q493,S494,Q498,T500	Y
		1310989	R346,F347,S349,Y351,K444,G446,G447,N448,Y449,N450,Y451,L452,T470,E484,F490,L492,Q493,S494	Y
		1338777	Y351,K444,V445,G446,G447,N448,Y449,N450,L452,T470,E484,F490,L492,Q493,S494,Q498	Y
Y449-F490	Y449,I472,N481,V483,E484,G485,F486,F490	1346810	Y449,L452,T470,E471,I472,N481,G482,V483,E484,G485,F486,F490,L492,Q493,S494	Y
		1594761	Y449,F456,I472,Y473,N481,V483,E484,G485,F486,F490	Y
Y449-L492	Y449,N481,G482,V483,E484,F490,L492	1338215	Y351,Y449,L455,T470,N481,G482,V483,E484,G485,F486,C488,Y489,F490,L492,Q493,S494	Y
		1397523	R346,K444,Y449,N450,L452,I472,N481,G482,V483,E484,F490,L492	Y
Y449-Q493	Y449,E484,G485,F486,Y489,F490,Q493	1860779	K444,G446,Y449,N450,L452,V483,E484,G485,F486,Y489,F490,L492,Q493,S494,Y495,G496,Q498,Y505	Y
		1335943	R403,K417,Y449,N450,L452,Y453,L455,F456,E484,G485,F486,Y489,F490,L492,Q493,S494,Y495,Y505	Y
		1334441	V445,G446,Y449,F456,T478,N481,V483,E484,G485,F486,N487,Y489,F490,L492,Q493,S494,Q498,T500	Y
		1338779	G446,G447,Y449,F456,T470,V483,E484,G485,F486,C488,Y489,F490,P491,L492,Q493,S494,Q498	Y
		1397484	Y449,L455,F456,A475,S477,V483,E484,G485,F486,N487,C488,Y489,F490,Q493,S494,Q498	N
		1391788	G446,Y449,L452,T478,V483,E484,G485,F486,N487,Y489,F490,L492,Q493,S494,G496,Q498	Y
		1347689	R403,K417,Y449,L452,Y453,L455,F456,E484,G485,F486,C488,Y489,F490,L492,Q493,Y505	Y
		1338215	Y351,Y449,L455,T470,N481,G482,V483,E484,G485,F486,C488,Y489,F490,L492,Q493,S494	Y
		1087140	G446,Y449,E484,G485,F486,Y489,F490,L492,Q493,S494,G496,Q498,N501,Y505	Y
		1347685	G446,N448,Y449,L452,E484,G485,F486,N487,Y489,F490,L492,Q493,S494	Y
		1346827	Y449,L455,F456,V483,E484,G485,F486,Y489,F490,L492,Q493,S494	Y
		1181325	Y449,Y453,L455,F456,E484,G485,F486,Y489,F490,L492,Q493,S494	Y
		1391796	Y449,L455,F456,V483,E484,G485,F486,Y489,F490,Q493,S494	Y
Y449-S494	Y449,L452,T470,E484,F490,L492,S494	1310989	R346,F347,S349,Y351,K444,G446,G447,N448,Y449,N450,Y451,L452,T470,E484,F490,L492,Q493,S494	Y
		1392552	R346,Y351,K444,Y449,N450,L452,T470,I472,N481,G482,V483,E484,F490,L492,S494	Y
		1346810	Y449,L452,T470,E471,I472,N481,G482,V483,E484,G485,F486,F490,L492,Q493,S494	Y
		1594758	Y351,Y449,L452,F456,T470,G482,E484,G485,F486,Y489,F490,L492,S494	Y
Y449-S494	Y449,N481,G482,V483,E484,F490,S494	1392552	R346,Y351,K444,Y449,N450,L452,T470,I472,N481,G482,V483,E484,F490,L492,S494	Y
		1311243	G446,Y449,N481,G482,V483,E484,G485,F486,F490,S494	Y
Y449-Y505	Y449,Y453,L455,F456,Y489,Q493,Y495,Y505	1335943	R403,K417,Y449,N450,L452,Y453,L455,F456,E484,G485,F486,Y489,F490,L492,Q493,S494,Y495,Y505	Y
		1311249	R403,V445,G446,Y449,Y453,L455,F456,N487,Y489,Q493,Y495,G496,Q498,P499,T500,N501,G502,Y505	Y
		1310988	G446,Y449,Y453,L455,F456,A475,G476,S477,T478,G485,F486,N487,Y489,Q493,Y495,Q498,N501,Y505	Y
L452-Q490	L452,F453,T475,G482,F483,N484,Y486,Q490	1597468	T412,G413,N414,D417,Y418,Y446,L452,F453,T475,P476,K481,G482,F483,N484,Y486,Q490,S491	Y
		1597463	L452,F453,Y470,A472,G473,S474,T475,V480,G482,F483,N484,C485,Y486,Q490	Y
L455-Y489	L455,F456,A475,T478,E484,F486,N487,Y489	1860778	K417,Y453,L455,F456,Y473,A475,T478,E484,G485,F486,N487,Y489,Q493	Y
		1539322	L455,F456,A475,G476,S477,T478,E484,F486,N487,Y489	Y
L455-F490	L455,V483,E484,G485,F486,Y489,F490	1397484	Y449,L455,F456,A475,S477,V483,E484,G485,F486,N487,C488,Y489,F490,Q493,S494,Q498	N
		1334436	L455,T470,E471,N481,G482,V483,E484,G485,F486,Y489,F490,L492,Q493	N
		1346815	L452,L455,F456,I472,N481,G482,V483,E484,G485,F486,Y489,F490	Y
L455-Q493	L455,A475,T478,G485,F486,Y489,Q493	1310988	G446,Y449,Y453,L455,F456,A475,G476,S477,T478,G485,F486,N487,Y489,Q493,Y495,Q498,N501,Y505	Y
		1539320	K417,L455,F456,Y473,Q474,A475,G476,S477,T478,C480,E484,G485,F486,C488,Y489,Q493	Y
		1860778	K417,Y453,L455,F456,Y473,A475,T478,E484,G485,F486,N487,Y489,Q493	Y
		1852425	L455,F456,A475,G476,S477,T478,P479,E484,G485,F486,N487,Y489,Q493	Y
		1594755	L455,Y473,A475,G476,S477,T478,E484,G485,F486,N487,C488,Y489,Q493	Y
		1346817	L455,K458,Y473,A475,G476,S477,T478,G485,F486,N487,C488,Y489,Q493	Y
		1346816	L455,F456,K458,Y473,A475,G476,S477,T478,G485,F486,N487,Y489,Q493	Y
F456-Q493	F456,E484,G485,F486,C488,Y489,Q493	1338779	G446,G447,Y449,F456,T470,V483,E484,G485,F486,C488,Y489,F490,P491,L492,Q493,S494,Q498	Y
		1346824	R403,K417,Y453,L455,F456,E484,G485,F486,N487,C488,Y489,Q493,N501,G502,Y505	Y
		1336258	K417,Y453,L455,F456,E484,G485,F486,N487,C488,Y489,Q493	N
		1310238	K417,Y453,L455,F456,E484,G485,F486,N487,C488,Y489,Q493	N
Y473-F486	Y473,A475,G476,S477,E484,G485,F486	1394090	T470,E471,I472,Y473,Q474,A475,G476,S477,T478,P479,C480,N481,G482,V483,E484,G485,F486	Y
		1397518	F456,Y473,A475,G476,S477,T478,V483,E484,G485,F486,N487,C488,Y489	Y
		1347695	Y421,F456,R457,Y473,A475,G476,S477,E484,G485,F486,N487,Y489,Q493	Y
		1311114	L455,Y473,A475,G476,S477,E484,G485,F486,N487,C488,Y489	Y
S1147-F1156	S1147,F1148,K1149,E1150,E1151,L1152,D1153,K1154,Y1155,F1156	1379077	D1146,S1147,F1148,K1149,E1150,E1151,L1152,D1153,K1154,Y1155,F1156,K1157,N1158,H1159,T1160,S1161	Y
		1595221	S1147,F1148,K1149,E1150,E1151,L1152,D1153,K1154,Y1155,F1156	Y

## Sheet: Analisis NR
		Mutated residues
Cluster	Intersection residues	Alpha	Beta	Gamma	Delta	Omicron	B.6.6	B.1.429
Y144-Y248	Y144,Y145,H146,K147,K150,W152,Y248	1	0	0	0	0	0	1
Y144-P251	Y144,H146,K147,R246,Y248,L249,P251	0	1	0	0	0	0	0
Y144-D253	Y144,Y145,H146,K147,R158,R246,L249,T250,P251,G252,D253	1	1	0	0	0	0	0
Y144-D253	Y144,K147,V16,R246,P251,G252,D253	0	1	0	0	0	0	0
Y144-S255	Y144,R246,S247,Y248,T250,P251,D253,S254,S255	0	1	0	0	0	0	0
N334-L441	N334,L335,P337,G339,E340,N343,A344,T345,K356,R357,S359,C361,L441	0	0	0	0	1	0	0
G339-L441	G339,E340,N343,A344,T345,R346,L441	0	0	0	0	1	0	0
T342-F487	T342,R343,Y348,Y446,N447,L449,I465,T467,F487	0	0	0	1	0	0	1
R343-T497	R343,N436,N437,L438,K441,V442,G443,G444,P496,T497	0	0	0	0	0	1	0
T345-V445	T345,R346,S373,W436,N437,N440,L441,K444,V445	0	0	0	0	1	0	0
T345-N450	T345,R346,N440,L441,S443,K444,V445,N450	0	0	0	0	0	0	0
W353-R466	W353,R355,R357,Y396,K462,F464,R466	0	0	0	0	0	0	0
R355-R466	R355,R357,D428,K462,P463,F464,R466	0	0	0	0	0	0	0
R355-I468	R355,R457,K462,F464,E465,R466,D467,I468	0	0	0	0	0	0	0
F374-P384	F374,S375,T376,F377,K378,C379,P384	0	0	0	0	1	0	0
K417-Y489	K417,L455,F456,A475,E484,F486,Y489	0	2	2	1	1	0	0
S443-T500	S443,V445,G446,G447,Y449,P499,T500	0	0	0	0	0	1	0
K444-S494	K444,V445,G446,G447,Y449,N450,S494	0	0	0	0	0	1	0
K444-T500	K444,V445,G446,N450,Q498,P499,T500	0	0	0	0	1	1	0
V445-G502	V445,G446,Q498,P499,T500,N501,G502	1	1	1	0	2	1	0
G446-F490	G446,G447,N448,Y449,N450,L452,E484,F490	0	1	1	2	1	1	1
G446-F490	G446,Y449,L452,V483,E484,G485,F490	0	1	1	2	1	1	1
G446-S494	G446,Y449,E484,F490,L492,Q493,S494	0	1	1	1	2	1	0
Y449-F490	Y449,I472,N481,V483,E484,G485,F486,F490	0	1	1	1	1	0	0
Y449-L492	Y449,N481,G482,V483,E484,F490,L492	0	1	1	1	1	0	0
Y449-Q493	Y449,E484,G485,F486,Y489,F490,Q493	0	1	1	1	2	0	0
Y449-S494	Y449,L452,T470,E484,F490,L492,S494	0	1	1	2	1	0	1
Y449-S494	Y449,N481,G482,V483,E484,F490,S494	0	1	1	1	1	0	0
Y449-Y505	Y449,Y453,L455,F456,Y489,Q493,Y495,Y505	0	0	0	0	2	0	0
L452-Q490	L452,F453,T475,G482,F483,N484,Y486,Q490	0	0	0	1	2	0	0
L455-Y489	L455,F456,A475,T478,E484,F486,N487,Y489	0	1	1	2	2	0	0
L455-F490	L455,V483,E484,G485,F486,Y489,F490	0	1	1	1	1	0	0
L455-Q493	L455,A475,T478,G485,F486,Y489,Q493	0	0	0	1	2	0	0
F456-Q493	F456,E484,G485,F486,C488,Y489,Q493	0	1	1	1	2	0	0
Y473-F486	Y473,A475,G476,S477,E484,G485,F486	0	1	1	1	2	0	0
S1147-F1156	S1147,F1148,K1149,E1150,E1151,L1152,D1153,K1154,Y1155,F1156	0	0	0	0	0	0	0

## Sheet: Hoja4
clusters nr sin incluir los que solo tienen un epitopo
2	Y449,E484,G485,F486,Y489,F490,Q493	1860779	K444,G446,Y449,N450,L452,V483,E484,G485,F486,Y489,F490,L492,Q493,S494,Y495,G496,Q498,Y505	Y
		1335943	R403,K417,Y449,N450,L452,Y453,L455,F456,E484,G485,F486,Y489,F490,L492,Q493,S494,Y495,Y505	Y
		1334441	V445,G446,Y449,F456,T478,N481,V483,E484,G485,F486,N487,Y489,F490,L492,Q493,S494,Q498,T500	Y
		1338779	G446,G447,Y449,F456,T470,V483,E484,G485,F486,C488,Y489,F490,P491,L492,Q493,S494,Q498	Y
		1397484	Y449,L455,F456,A475,S477,V483,E484,G485,F486,N487,C488,Y489,F490,Q493,S494,Q498	N
		1391788	G446,Y449,L452,T478,V483,E484,G485,F486,N487,Y489,F490,L492,Q493,S494,G496,Q498	Y
		1347689	R403,K417,Y449,L452,Y453,L455,F456,E484,G485,F486,C488,Y489,F490,L492,Q493,Y505	Y
		1338215	Y351,Y449,L455,T470,N481,G482,V483,E484,G485,F486,C488,Y489,F490,L492,Q493,S494	Y
		1087140	G446,Y449,E484,G485,F486,Y489,F490,L492,Q493,S494,G496,Q498,N501,Y505	Y
		1347685	G446,N448,Y449,L452,E484,G485,F486,N487,Y489,F490,L492,Q493,S494	Y
		1346827	Y449,L455,F456,V483,E484,G485,F486,Y489,F490,L492,Q493,S494	Y
		1181325	Y449,Y453,L455,F456,E484,G485,F486,Y489,F490,L492,Q493,S494	Y
		1391796	Y449,L455,F456,V483,E484,G485,F486,Y489,F490,Q493,S494	Y
11	L455,A475,T478,G485,F486,Y489,Q493	1310988	G446,Y449,Y453,L455,F456,A475,G476,S477,T478,G485,F486,N487,Y489,Q493,Y495,Q498,N501,Y505	Y
		1539320	K417,L455,F456,Y473,Q474,A475,G476,S477,T478,C480,E484,G485,F486,C488,Y489,Q493	Y
		1860778	K417,Y453,L455,F456,Y473,A475,T478,E484,G485,F486,N487,Y489,Q493	Y
		1852425	L455,F456,A475,G476,S477,T478,P479,E484,G485,F486,N487,Y489,Q493	Y
		1594755	L455,Y473,A475,G476,S477,T478,E484,G485,F486,N487,C488,Y489,Q493	Y
		1346817	L455,K458,Y473,A475,G476,S477,T478,G485,F486,N487,C488,Y489,Q493	Y
		1346816	L455,F456,K458,Y473,A475,G476,S477,T478,G485,F486,N487,Y489,Q493	Y
21	L455,V483,E484,G485,F486,Y489,F490	1397484	Y449,L455,F456,A475,S477,V483,E484,G485,F486,N487,C488,Y489,F490,Q493,S494,Q498	N
		1334436	L455,T470,E471,N481,G482,V483,E484,G485,F486,Y489,F490,L492,Q493	N
		1346815	L452,L455,F456,I472,N481,G482,V483,E484,G485,F486,Y489,F490	Y
22	G446,Y449,L452,V483,E484,G485,F490	1391788	G446,Y449,L452,T478,V483,E484,G485,F486,N487,Y489,F490,L492,Q493,S494,G496,Q498	Y
		1334439	R346,K444,G446,G447,N448,Y449,N450,L452,V483,E484,G485,F490,S494	Y
		1075135	R346,K444,G446,G447,N448,Y449,N450,L452,V483,E484,G485,F490,S494	Y
		1311244	K444,G446,Y449,N450,L452,N481,G482,V483,E484,G485,F490	Y
24	Y144,Y145,H146,K147,K150,W152,Y248	1347914	Y144,Y145,H146,K147,K150,W152,H245,R246,Y248,L249,T250,P251,G252,S254,S255,S256	Y
		1087268	Y144,Y145,H146,K147,K150,W152,H245,R246,S247,Y248,L249	Y
		1642892	Y144,Y145,H146,K147,K150,W152,R246,S247,Y248,L249	Y
		1860785	Y144,Y145,H146,K147,K150,W152,Y248	Y
30	Y449,N481,G482,V483,E484,F490,S494	1392552	R346,Y351,K444,Y449,N450,L452,T470,I472,N481,G482,V483,E484,F490,L492,S494	Y
		1311243	G446,Y449,N481,G482,V483,E484,G485,F486,F490,S494	Y
33	L455,F456,A475,T478,E484,F486,N487,Y489	1860778	K417,Y453,L455,F456,Y473,A475,T478,E484,G485,F486,N487,Y489,Q493	Y
		1539322	L455,F456,A475,G476,S477,T478,E484,F486,N487,Y489	Y

## Sheet: clustered epitopes
Supplementary Table S1. B cell epitope clusters in SARS-CoV-2 spike glycoprotein
Cluster	Epitope core	IEDB ID	Epitope
S12-R246	S12,C15,L18,T19,C136,G142,H146,K147,N149,R246	1346804	S12,C15,L18,T19,C136,G142,H146,K147,N149,R246
Q14-D253	Q14,Y144,Y145,H146,K147,F157,G252,D253	1346820	Q14,Y144,Y145,H146,K147,F157,G252,D253
V16-D253	V16,Y144,K147,,R246,P251,G252,D253	1346807	V16,N17,T20,Y144,Y145,H146,K147,N148,S155,R158,R246,L249,T250,P251,G252,D253
		1860780	Q14,V16,Y144,K147,R246,Y248,P251,G252,D253
L18-T716	L18,Y144,L242,A243,L244,R246,E484,N501,A701,T716	1347905	L18,Y144,L242,A243,L244,R246,E484,N501,A701,T716
L18-1176	L18,T20,P26,D138,R190,K417,E484,N501,D614,H655,T1027,V1176	1346814	L18,T20,P26,D138,R190,K417,E484,N501,D614,H655,T1027,V1176
H69-G261	H69,V70,Y144,L242,A243,L244,G261	1642871	H69,V70,Y144,L242,A243,L244,G261
D80-A701	D80,D215,K417,E484,N501,D614,A701	1346811	D80,D215,K417,E484,N501,D614,A701
F140-H245	F140,G142,V143,Y145,H146,N148,N149,W152,E154,F157,A243,L244,H245	1346803	F140,G142,V143,Y145,H146,N148,N149,W152,E154,F157,A243,L244,H245
Y144-Y248	Y144,Y145,H146,K147,K150,W152,Y248	1347914	Y144,Y145,H146,K147,K150,W152,H245,R246,Y248,L249,T250,P251,G252,S254,S255,S256
		1087268	Y144,Y145,H146,K147,K150,W152,H245,R246,S247,Y248,L249
		1642892	Y144,Y145,H146,K147,K150,W152,R246,S247,Y248,L249
		1860785	Y144,Y145,H146,K147,K150,W152,Y248
Y144-P251	Y144,H146,K147,R246,Y248,L249,P251	1347913	Q14,Y144,H146,K147,N148,N149,W152,M153,E154,E156,F157,R158,R246,Y248,L249,P251,G252,D253
		1539326	Q14,Y144,Y145,H146,K147,M153,F157,R158,R246,Y248,L249,T250,P251,G252,D253,S254
		1397527	Y144,Y145,H146,K147,N148,K150,W152,R246,S247,Y248,L249,T250,P251,D253,S254,S255
		1347914	Y144,Y145,H146,K147,K150,W152,H245,R246,Y248,L249,T250,P251,G252,S254,S255,S256
		1347915	Y144,Y145,H146,K147,N148,K150,R246,S247,Y248,L249,T250,P251,G252,D253,S254
		1347911	Q14,C15,Y144,H146,K147,E154,E156,R158,R246,Y248,L249,T250,P251,D253,S254
		1391793	Y144,Y145,H146,K147,R246,S247,Y248,L249,T250,P251,G252,S255
Y144-D253	Y144,Y145,H146,K147,R158,R246,L249,T250,P251,G252,D253	1539326	Q14,Y144,Y145,H146,K147,M153,F157,R158,R246,Y248,L249,T250,P251,G252,D253,S254
		1346807	V16,N17,T20,Y144,Y145,H146,K147,N148,S155,R158,R246,L249,T250,P251,G252,D253
Y144-S255	Y144,R246,S247,Y248,T250,P251,D253,S254,S255	1397527	Y144,Y145,H146,K147,N148,K150,W152,R246,S247,Y248,L249,T250,P251,D253,S254,S255
		1346806	V16,N17,T19,Y144,R246,S247,Y248,T250,P251,G252,D253,S254,S255,S256,G257
Y145-G261	Y145,H146,K147,R246,Y248,P251,G261	1860786	Y145,H146,K147,R246,Y248,P251,G261
N334-L441	N334,L335,P337,G339,E340,N343,A344,T345,K356,R357,S359,C361,L441	1594756	N331,I332,T333,N334,L335,P337,G339,E340,N343,A344,T345,R346,K356,R357,S359,C361,L441
		1346818	N334,L335,P337,G339,E340,N343,A344,T345,K356,R357,S359,C361,N440,L441
G339-L441	G339,E340,N343,A344,T345,R346,L441	1597629	G339,E340,N343,A344,T345,R346,N437,N440,L441,D442,S443,K444,V445,N448,Y451,P499,T500
		1594756	N331,I332,T333,N334,L335,P337,G339,E340,N343,A344,T345,R346,K356,R357,S359,C361,L441
		1310987	N334,L335,P337,G339,E340,N343,A344,T345,R346,K356,R357,S359,N360,C361,L441
		1311245	N334,L335,P337,G339,E340,N343,A344,T345,R346,K356,R357,S359,C361,L441
T342-F487	T342,R343,Y348,Y446,N447,L449,I465,T467,F487	1597467	T342,R343,Y348,L438,K441,V442,G444,Y446,N447,L449,I465,T467,G479,K481,F487,L489,S491
		1597461	E337,T342,R343,F344,A345,Y348,N351,K353,Y446,N447,L449,R463,I465,T467,V480,F487
R343-F497	R343,N436,N437,L438,K441,V442,G443,G444,P496,T497	1597466	T342,R343,N436,N437,L438,K441,V442,G443,G444,N447,Q495,P496,T497
		1597464	R343,N436,N437,L438,D439,S440,K441,V442,G443,G444,P496,T497
T345-V445	T345,R346,S373,W436,N437,N440,L441,K444,V445	1346701	N343,A344,T345,R346,S373,W436,N437,N440,L441,S443,K444,V445,N448,N450,R509
		1625483	F342,T345,R346,L368,S373,F374,W436,N437,N440,L441,K444,V445
T345-V445-N450	T345,R346,N440,L441,S443,K444,V445,N450	1625484	T345,R346,N439,N440,L441,S443,K444,V445,G446,G447,N450,Q498,P499,T500,Q506
		1346701	N343,A344,T345,R346,S373,W436,N437,N440,L441,S443,K444,V445,N448,N450,R509
T345-Y449-N450	T345,R346,K444,G446,G447,Y449,N450	1334666	T345,R346,K444,G446,G447,Y449,N450
T345-S494	T345,R346,A348,S349,N354,K356,Y449,N450,L452,T470,Q493,S494	1852156	T345,R346,A348,S349,N354,K356,Y449,N450,L452,T470,Q493,S494
R346-Q498	R346,N440,L441,K444,V445,G446,N448,Y449,Q498	1310239	R346,N440,L441,K444,V445,G446,N448,Y449,Q498
Y351-R509	Y351,A352,W353,N360,L368,A419,V433,Y449,N450,D467,C480,E484,C488,F490,S494,R509	1711631	Y351,A352,W353,N360,L368,A419,V433,Y449,N450,D467,C480,E484,C488,F490,S494,R509
W353-R466	W353,R355,R357,Y396,K462,F464,R466	1597877	R346,A348,A352,W353,N354,R355,R357,Y396,R457,K462,F464,E465,R466,D467,I468,S469,T470,E471
		1391791	W353,R355,R357,Y396,P426,D427,D428,F429,K462,P463,F464,R466,S514,E516,L518,H519,A520,P521
R355-R466	R355,R357,D428,K462,P463,F464,R466	1391791	W353,R355,R357,Y396,P426,D427,D428,F429,K462,P463,F464,R466,S514,E516,L518,H519,A520,P521
		1711677	N354,R355,R357,D428,L461,K462,P463,F464,E465,R466
R355-I468	R355,R457,K462,F464,E465,R466,D467,I468	1860781	R355,R457,S459,K462,P463,F464,E465,R466,D467,I468,S469,E471,Q474,P479,C480,N481,G482,L518
		1597877	R346,A348,A352,W353,N354,R355,R357,Y396,R457,K462,F464,E465,R466,D467,I468,S469,T470,E471
		1860784	W353,R355,Y396,R457,K462,P463,F464,E465,R466,D467,I468,E516,L518
F374-P384	F374,S375,T376,F377,K378,C379,P384	1392550	F374,S375,T376,F377,K378,C379,Y380,G381,V382,S383,P384,T385,K386,R408,N437,V503,G504,Y508
		1556270	Y369,A372,S373,F374,S375,T376,F377,K378,C379,P384,R408,N437,G502,V503,Q506,Y508
		1397230	Y369,N370,S371,A372,F374,S375,T376,F377,K378,C379,S383,P384,T385,R408,Q414
		1311253	Y369,N370,S371,A372,F374,S375,T376,F377,K378,C379,S383,P384,T385,R408,Q414
		1860789	Y369,N370,S371,A372,F374,S375,T376,F377,K378,C379,P384,T385,N388
F374-E516	F374,S375,T376,F377,C379,F392,D427,E516	1125016	F374,S375,T376,F377,C379,F392,D427,E516
R403-R509	R403,D405,A419,G502,G504,Y505,R509	1392001	R403,D405,A419,G502,G504,Y505,R509
T415-G502	T415,Y421,A475,G476,N487,S494,G502	1392579	T415,Y421,A475,G476,N487,S494,G502
K417-Y489	K417,L455,F456,A475,E484,F486,Y489	1539320	K417,L455,F456,Y473,Q474,A475,G476,S477,T478,C480,E484,G485,F486,C488,Y489,Q493
		1397232	D405,K417,L455,F456,A475,G476,S477,E484,G485,F486,N487,Y489
		1594753	K417,L455,F456,Y473,I472,A475,E484,F486,N487,Y489,Q493
K417-N501	K417,Y449,L455,F456,Y489,G496,Q498,T500,N501	1594754	K417,Y449,L455,F456,Y489,G496,Q498,T500,N501
S443-T500	S443,V445,G446,G447,Y449,P499,T500	1392577	N439,N440,S443,K444,V445,G446,G447,Y449,N450,S494,P499,T500,Q506
		1314089	S443,V445,G446,G447,Y449,G496,Q498,P499,T500
K444-N450-S494	K444,V445,G446,G447,Y449,N450,S494	1338777	Y351,K444,V445,G446,G447,N448,Y449,N450,L452,T470,E484,F490,L492,Q493,S494,Q498
		1392577	N439,N440,S443,K444,V445,G446,G447,Y449,N450,S494,P499,T500,Q506
K444-I472-S494	K444,V445,G446,L452,L455,F456,T470,E471,I472,S494	1338783	K444,V445,G446,L452,L455,F456,T470,E471,I472,S494
K444-T500	K444,V445,G446,N450,Q498,P499,T500	1397231	R346,N439,N440,S443,K444,V445,G446,G447,N450,Q498,P499,T500,N501,G502,Q506
		1338776	T345,N439,N440,S443,K444,V445,G446,G447,N450,Q498,P499,T500,Q506
		1329039	R346,K444,V445,G446,Y449,N450,L452,T470,F490,L492,Q498,P499,T500
V445-G502	V445,G446,Q498,P499,T500,N501,G502	1311249	R403,V445,G446,Y449,Y453,L455,F456,N487,Y489,Q493,Y495,G496,Q498,P499,T500,N501,G502,Y505
		1397231	R346,N439,N440,S443,K444,V445,G446,G447,N450,Q498,P499,T500,N501,G502,Q506
G446-G447-F490	G446,G447,N448,Y449,N450,L452,E484,F490	1334439	R346,K444,G446,G447,N448,Y449,N450,L452,V483,E484,G485,F490,S494
		1334665	S349,G446,G447,N448,Y449,N450,L452,E484,F490,G496
G446-Y449-F490	G446,Y449,L452,V483,E484,G485,F490	1391788	G446,Y449,L452,T478,V483,E484,G485,F486,N487,Y489,F490,L492,Q493,S494,G496,Q498
		1334439	R346,K444,G446,G447,N448,Y449,N450,L452,V483,E484,G485,F490,S494
		1075135	R346,K444,G446,G447,N448,Y449,N450,L452,V483,E484,G485,F490,S494
		1311244	K444,G446,Y449,N450,L452,N481,G482,V483,E484,G485,F490
G446-S494	G446,Y449,E484,F490,L492,Q493,S494	1334441	V445,G446,Y449,F456,T478,N481,V483,E484,G485,F486,N487,Y489,F490,L492,Q493,S494,Q498,T500
		1310989	R346,F347,S349,Y351,K444,G446,G447,N448,Y449,N450,Y451,L452,T470,E484,F490,L492,Q493,S494
		1338777	Y351,K444,V445,G446,G447,N448,Y449,N450,L452,T470,E484,F490,L492,Q493,S494,Q498
Y449-F490	Y449,I472,N481,V483,E484,G485,F486,F490	1346810	Y449,L452,T470,E471,I472,N481,G482,V483,E484,G485,F486,F490,L492,Q493,S494
		1594761	Y449,F456,I472,Y473,N481,V483,E484,G485,F486,F490
Y449-L492	Y449,N481,G482,V483,E484,F490,L492	1338215	Y351,Y449,L455,T470,N481,G482,V483,E484,G485,F486,C488,Y489,F490,L492,Q493,S494
		1397523	R346,K444,Y449,N450,L452,I472,N481,G482,V483,E484,F490,L492
Y449-Q493	Y449,E484,G485,F486,Y489,F490,Q493	1860779	K444,G446,Y449,N450,L452,V483,E484,G485,F486,Y489,F490,L492,Q493,S494,Y495,G496,Q498,Y505
		1335943	R403,K417,Y449,N450,L452,Y453,L455,F456,E484,G485,F486,Y489,F490,L492,Q493,S494,Y495,Y505
		1334441	V445,G446,Y449,F456,T478,N481,V483,E484,G485,F486,N487,Y489,F490,L492,Q493,S494,Q498,T500
		1338779	G446,G447,Y449,F456,T470,V483,E484,G485,F486,C488,Y489,F490,P491,L492,Q493,S494,Q498
		1397484	Y449,L455,F456,A475,S477,V483,E484,G485,F486,N487,C488,Y489,F490,Q493,S494,Q498
		1391788	G446,Y449,L452,T478,V483,E484,G485,F486,N487,Y489,F490,L492,Q493,S494,G496,Q498
		1347689	R403,K417,Y449,L452,Y453,L455,F456,E484,G485,F486,C488,Y489,F490,L492,Q493,Y505
		1338215	Y351,Y449,L455,T470,N481,G482,V483,E484,G485,F486,C488,Y489,F490,L492,Q493,S494
		1087140	G446,Y449,E484,G485,F486,Y489,F490,L492,Q493,S494,G496,Q498,N501,Y505
		1347685	G446,N448,Y449,L452,E484,G485,F486,N487,Y489,F490,L492,Q493,S494
		1346827	Y449,L455,F456,V483,E484,G485,F486,Y489,F490,L492,Q493,S494
		1181325	Y449,Y453,L455,F456,E484,G485,F486,Y489,F490,L492,Q493,S494
		1391796	Y449,L455,F456,V483,E484,G485,F486,Y489,F490,Q493,S494
Y449-L452-S494	Y449,L452,T470,E484,F490,L492,S494	1310989	R346,F347,S349,Y351,K444,G446,G447,N448,Y449,N450,Y451,L452,T470,E484,F490,L492,Q493,S494
		1392552	R346,Y351,K444,Y449,N450,L452,T470,I472,N481,G482,V483,E484,F490,L492,S494
		1346810	Y449,L452,T470,E471,I472,N481,G482,V483,E484,G485,F486,F490,L492,Q493,S494
		1594758	Y351,Y449,L452,F456,T470,G482,E484,G485,F486,Y489,F490,L492,S494
Y449-N481-S494	Y449,N481,G482,V483,E484,F490,S494	1392552	R346,Y351,K444,Y449,N450,L452,T470,I472,N481,G482,V483,E484,F490,L492,S494
		1311243	G446,Y449,N481,G482,V483,E484,G485,F486,F490,S494
Y449-Y505	Y449,Y453,L455,F456,Y489,Q493,Y495,Y505	1335943	R403,K417,Y449,N450,L452,Y453,L455,F456,E484,G485,F486,Y489,F490,L492,Q493,S494,Y495,Y505
		1311249	R403,V445,G446,Y449,Y453,L455,F456,N487,Y489,Q493,Y495,G496,Q498,P499,T500,N501,G502,Y505
		1310988	G446,Y449,Y453,L455,F456,A475,G476,S477,T478,G485,F486,N487,Y489,Q493,Y495,Q498,N501,Y505
L452-Q490	L452,F453,T475,G482,F483,N484,Y486,Q490	1597468	T412,G413,N414,D417,Y418,Y446,L452,F453,T475,P476,K481,G482,F483,N484,Y486,Q490,S491
		1597463	L452,F453,Y470,A472,G473,S474,T475,V480,G482,F483,N484,C485,Y486,Q490
L455-Y489	L455,F456,A475,T478,E484,F486,N487,Y489	1860778	K417,Y453,L455,F456,Y473,A475,T478,E484,G485,F486,N487,Y489,Q493
		1539322	L455,F456,A475,G476,S477,T478,E484,F486,N487,Y489
L455-F490	L455,V483,E484,G485,F486,Y489,F490	1397484	Y449,L455,F456,A475,S477,V483,E484,G485,F486,N487,C488,Y489,F490,Q493,S494,Q498
		1334436	L455,T470,E471,N481,G482,V483,E484,G485,F486,Y489,F490,L492,Q493
		1346815	L452,L455,F456,I472,N481,G482,V483,E484,G485,F486,Y489,F490
L455-Q493	L455,A475,T478,G485,F486,Y489,Q493	1310988	G446,Y449,Y453,L455,F456,A475,G476,S477,T478,G485,F486,N487,Y489,Q493,Y495,Q498,N501,Y505
		1539320	K417,L455,F456,Y473,Q474,A475,G476,S477,T478,C480,E484,G485,F486,C488,Y489,Q493
		1860778	K417,Y453,L455,F456,Y473,A475,T478,E484,G485,F486,N487,Y489,Q493
		1852425	L455,F456,A475,G476,S477,T478,P479,E484,G485,F486,N487,Y489,Q493
		1594755	L455,Y473,A475,G476,S477,T478,E484,G485,F486,N487,C488,Y489,Q493
		1346817	L455,K458,Y473,A475,G476,S477,T478,G485,F486,N487,C488,Y489,Q493
		1346816	L455,F456,K458,Y473,A475,G476,S477,T478,G485,F486,N487,Y489,Q493
F456-Q493	F456,E484,G485,F486,C488,Y489,Q493	1338779	G446,G447,Y449,F456,T470,V483,E484,G485,F486,C488,Y489,F490,P491,L492,Q493,S494,Q498
		1346824	R403,K417,Y453,L455,F456,E484,G485,F486,N487,C488,Y489,Q493,N501,G502,Y505
		1336258	K417,Y453,L455,F456,E484,G485,F486,N487,C488,Y489,Q493
		1310238	K417,Y453,L455,F456,E484,G485,F486,N487,C488,Y489,Q493
Y473-F486	Y473,A475,G476,S477,E484,G485,F486	1394090	T470,E471,I472,Y473,Q474,A475,G476,S477,T478,P479,C480,N481,G482,V483,E484,G485,F486
		1397518	F456,Y473,A475,G476,S477,T478,V483,E484,G485,F486,N487,C488,Y489
		1347695	Y421,F456,R457,Y473,A475,G476,S477,E484,G485,F486,N487,Y489,Q493
		1311114	L455,Y473,A475,G476,S477,E484,G485,F486,N487,C488,Y489
N556-D568	N556,K557,K558,L560,P561,F562,Q563,D568	1597876	N556,K557,K558,L560,P561,F562,Q563,D568
S1147-F1156	S1147,F1148,K1149,E1150,E1151,L1152,D1153,K1154,Y1155,F1156	1379077	D1146,S1147,F1148,K1149,E1150,E1151,L1152,D1153,K1154,Y1155,F1156,K1157,N1158,H1159,T1160,S1161
		1595221	S1147,F1148,K1149,E1150,E1151,L1152,D1153,K1154,Y1155,F1156

## Sheet: Cluster red all
Cluster	Intersection	Epitope.ID	Epitope
	R355,R457,K462,F464,E465,R466,D467,I468	1860781	R355,R457,S459,K462,P463,F464,E465,R466,D467,I468,S469,E471,Q474,P479,C480,N481,G482,L518
		1597877	R346,A348,A352,W353,N354,R355,R357,Y396,R457,K462,F464,E465,R466,D467,I468,S469,T470,E471
		1860784	W353,R355,Y396,R457,K462,P463,F464,E465,R466,D467,I468,E516,L518
	Y449,E484,G485,F486,Y489,F490,Q493	1860779	K444,G446,Y449,N450,L452,V483,E484,G485,F486,Y489,F490,L492,Q493,S494,Y495,G496,Q498,Y505
		1335943	R403,K417,Y449,N450,L452,Y453,L455,F456,E484,G485,F486,Y489,F490,L492,Q493,S494,Y495,Y505
		1334441	V445,G446,Y449,F456,T478,N481,V483,E484,G485,F486,N487,Y489,F490,L492,Q493,S494,Q498,T500
		1338779	G446,G447,Y449,F456,T470,V483,E484,G485,F486,C488,Y489,F490,P491,L492,Q493,S494,Q498
		1397484	Y449,L455,F456,A475,S477,V483,E484,G485,F486,N487,C488,Y489,F490,Q493,S494,Q498
		1391788	G446,Y449,L452,T478,V483,E484,G485,F486,N487,Y489,F490,L492,Q493,S494,G496,Q498
		1347689	R403,K417,Y449,L452,Y453,L455,F456,E484,G485,F486,C488,Y489,F490,L492,Q493,Y505
		1338215	Y351,Y449,L455,T470,N481,G482,V483,E484,G485,F486,C488,Y489,F490,L492,Q493,S494
		1087140	G446,Y449,E484,G485,F486,Y489,F490,L492,Q493,S494,G496,Q498,N501,Y505
		1347685	G446,N448,Y449,L452,E484,G485,F486,N487,Y489,F490,L492,Q493,S494
		1346827	Y449,L455,F456,V483,E484,G485,F486,Y489,F490,L492,Q493,S494
		1181325	Y449,Y453,L455,F456,E484,G485,F486,Y489,F490,L492,Q493,S494
		1391796	Y449,L455,F456,V483,E484,G485,F486,Y489,F490,Q493,S494
	W353,R355,R357,Y396,K462,F464,R466	1597877	R346,A348,A352,W353,N354,R355,R357,Y396,R457,K462,F464,E465,R466,D467,I468,S469,T470,E471
		1391791	W353,R355,R357,Y396,P426,D427,D428,F429,K462,P463,F464,R466,S514,E516,L518,H519,A520,P521
	F374,S375,T376,F377,K378,C379,P384	1392550	F374,S375,T376,F377,K378,C379,Y380,G381,V382,S383,P384,T385,K386,R408,N437,V503,G504,Y508
		1556270	Y369,A372,S373,F374,S375,T376,F377,K378,C379,P384,R408,N437,G502,V503,Q506,Y508
		1397230	Y369,N370,S371,A372,F374,S375,T376,F377,K378,C379,S383,P384,T385,R408,Q414
		1311253	Y369,N370,S371,A372,F374,S375,T376,F377,K378,C379,S383,P384,T385,R408,Q414
		1860789	Y369,N370,S371,A372,F374,S375,T376,F377,K378,C379,P384,T385,N388
	R355,R357,D428,K462,P463,F464,R466	1391791	W353,R355,R357,Y396,P426,D427,D428,F429,K462,P463,F464,R466,S514,E516,L518,H519,A520,P521
		1711677	N354,R355,R357,D428,L461,K462,P463,F464,E465,R466
	Y144,H146,K147,R246,Y248,L249,P251	1347913	Q14,Y144,H146,K147,N148,N149,W152,M153,E154,E156,F157,R158,R246,Y248,L249,P251,G252,D253
		1539326	Q14,Y144,Y145,H146,K147,M153,F157,R158,R246,Y248,L249,T250,P251,G252,D253,S254
		1397527	Y144,Y145,H146,K147,N148,K150,W152,R246,S247,Y248,L249,T250,P251,D253,S254,S255
		1347914	Y144,Y145,H146,K147,K150,W152,H245,R246,Y248,L249,T250,P251,G252,S254,S255,S256
		1347915	Y144,Y145,H146,K147,N148,K150,R246,S247,Y248,L249,T250,P251,G252,D253,S254
		1347911	Q14,C15,Y144,H146,K147,E154,E156,R158,R246,Y248,L249,T250,P251,D253,S254
		1391793	Y144,Y145,H146,K147,R246,S247,Y248,L249,T250,P251,G252,S255
	Y449,Y453,L455,F456,Y489,Q493,Y495,Y505	1335943	R403,K417,Y449,N450,L452,Y453,L455,F456,E484,G485,F486,Y489,F490,L492,Q493,S494,Y495,Y505
		1311249	R403,V445,G446,Y449,Y453,L455,F456,N487,Y489,Q493,Y495,G496,Q498,P499,T500,N501,G502,Y505
		1310988	G446,Y449,Y453,L455,F456,A475,G476,S477,T478,G485,F486,N487,Y489,Q493,Y495,Q498,N501,Y505
	G446,Y449,E484,F490,L492,Q493,S494	1334441	V445,G446,Y449,F456,T478,N481,V483,E484,G485,F486,N487,Y489,F490,L492,Q493,S494,Q498,T500
		1310989	R346,F347,S349,Y351,K444,G446,G447,N448,Y449,N450,Y451,L452,T470,E484,F490,L492,Q493,S494
		1338777	Y351,K444,V445,G446,G447,N448,Y449,N450,L452,T470,E484,F490,L492,Q493,S494,Q498
	V445,G446,Q498,P499,T500,N501,G502	1311249	R403,V445,G446,Y449,Y453,L455,F456,N487,Y489,Q493,Y495,G496,Q498,P499,T500,N501,G502,Y505
		1397231	R346,N439,N440,S443,K444,V445,G446,G447,N450,Q498,P499,T500,N501,G502,Q506
	Y449,L452,T470,E484,F490,L492,S494	1310989	R346,F347,S349,Y351,K444,G446,G447,N448,Y449,N450,Y451,L452,T470,E484,F490,L492,Q493,S494
		1392552	R346,Y351,K444,Y449,N450,L452,T470,I472,N481,G482,V483,E484,F490,L492,S494
		1346810	Y449,L452,T470,E471,I472,N481,G482,V483,E484,G485,F486,F490,L492,Q493,S494
		1594758	Y351,Y449,L452,F456,T470,G482,E484,G485,F486,Y489,F490,L492,S494
	L455,A475,T478,G485,F486,Y489,Q493	1310988	G446,Y449,Y453,L455,F456,A475,G476,S477,T478,G485,F486,N487,Y489,Q493,Y495,Q498,N501,Y505
		1539320	K417,L455,F456,Y473,Q474,A475,G476,S477,T478,C480,E484,G485,F486,C488,Y489,Q493
		1860778	K417,Y453,L455,F456,Y473,A475,T478,E484,G485,F486,N487,Y489,Q493
		1852425	L455,F456,A475,G476,S477,T478,P479,E484,G485,F486,N487,Y489,Q493
		1594755	L455,Y473,A475,G476,S477,T478,E484,G485,F486,N487,C488,Y489,Q493
		1346817	L455,K458,Y473,A475,G476,S477,T478,G485,F486,N487,C488,Y489,Q493
		1346816	L455,F456,K458,Y473,A475,G476,S477,T478,G485,F486,N487,Y489,Q493
	G339,E340,N343,A344,T345,R346,L441	1597629	G339,E340,N343,A344,T345,R346,N437,N440,L441,D442,S443,K444,V445,N448,Y451,P499,T500
		1594756	N331,I332,T333,N334,L335,P337,G339,E340,N343,A344,T345,R346,K356,R357,S359,C361,L441
		1310987	N334,L335,P337,G339,E340,N343,A344,T345,R346,K356,R357,S359,N360,C361,L441
		1311245	N334,L335,P337,G339,E340,N343,A344,T345,R346,K356,R357,S359,C361,L441
	L452,F453,T475,G482,F483,N484,Y486,Q490	1597468	T412,G413,N414,D417,Y418,Y446,L452,F453,T475,P476,K481,G482,F483,N484,Y486,Q490,S491
		1597463	L452,F453,Y470,A472,G473,S474,T475,V480,G482,F483,N484,C485,Y486,Q490
	T342,R343,Y348,Y446,N447,L449,I465,T467,F487	1597467	T342,R343,Y348,L438,K441,V442,G444,Y446,N447,L449,I465,T467,G479,K481,F487,L489,S491
		1597461	E337,T342,R343,F344,A345,Y348,N351,K353,Y446,N447,L449,R463,I465,T467,V480,F487
	N334,L335,P337,G339,E340,N343,A344,T345,K356,R357,S359,C361,L441	1594756	N331,I332,T333,N334,L335,P337,G339,E340,N343,A344,T345,R346,K356,R357,S359,C361,L441
		1346818	N334,L335,P337,G339,E340,N343,A344,T345,K356,R357,S359,C361,N440,L441
	Y473,A475,G476,S477,E484,G485,F486	1394090	T470,E471,I472,Y473,Q474,A475,G476,S477,T478,P479,C480,N481,G482,V483,E484,G485,F486
		1397518	F456,Y473,A475,G476,S477,T478,V483,E484,G485,F486,N487,C488,Y489
		1347695	Y421,F456,R457,Y473,A475,G476,S477,E484,G485,F486,N487,Y489,Q493
		1311114	L455,Y473,A475,G476,S477,E484,G485,F486,N487,C488,Y489
	F456,E484,G485,F486,C488,Y489,Q493	1338779	G446,G447,Y449,F456,T470,V483,E484,G485,F486,C488,Y489,F490,P491,L492,Q493,S494,Q498
		1346824	R403,K417,Y453,L455,F456,E484,G485,F486,N487,C488,Y489,Q493,N501,G502,Y505
		1336258	K417,Y453,L455,F456,E484,G485,F486,N487,C488,Y489,Q493
		1310238	K417,Y453,L455,F456,E484,G485,F486,N487,C488,Y489,Q493
	Y144,Y145,H146,K147,R158,R246,L249,T250,P251,G252,D253	1539326	Q14,Y144,Y145,H146,K147,M153,F157,R158,R246,Y248,L249,T250,P251,G252,D253,S254
		1346807	V16,N17,T20,Y144,Y145,H146,K147,N148,S155,R158,R246,L249,T250,P251,G252,D253
	K417,L455,F456,A475,E484,F486,Y489	1539320	K417,L455,F456,Y473,Q474,A475,G476,S477,T478,C480,E484,G485,F486,C488,Y489,Q493
		1397232	D405,K417,L455,F456,A475,G476,S477,E484,G485,F486,N487,Y489
		1594753	K417,L455,F456,Y473,I472,A475,E484,F486,N487,Y489,Q493
	Y144,R246,S247,Y248,T250,P251,D253,S254,S255	1397527	Y144,Y145,H146,K147,N148,K150,W152,R246,S247,Y248,L249,T250,P251,D253,S254,S255
		1346806	V16,N17,T19,Y144,R246,S247,Y248,T250,P251,G252,D253,S254,S255,S256,G257
	L455,V483,E484,G485,F486,Y489,F490	1397484	Y449,L455,F456,A475,S477,V483,E484,G485,F486,N487,C488,Y489,F490,Q493,S494,Q498
		1334436	L455,T470,E471,N481,G482,V483,E484,G485,F486,Y489,F490,L492,Q493
		1346815	L452,L455,F456,I472,N481,G482,V483,E484,G485,F486,Y489,F490
	G446,Y449,L452,V483,E484,G485,F490	1391788	G446,Y449,L452,T478,V483,E484,G485,F486,N487,Y489,F490,L492,Q493,S494,G496,Q498
		1334439	R346,K444,G446,G447,N448,Y449,N450,L452,V483,E484,G485,F490,S494
		1075135	R346,K444,G446,G447,N448,Y449,N450,L452,V483,E484,G485,F490,S494
		1311244	K444,G446,Y449,N450,L452,N481,G482,V483,E484,G485,F490
	S1147,F1148,K1149,E1150,E1151,L1152,D1153,K1154,Y1155,F1156	1379077	D1146,S1147,F1148,K1149,E1150,E1151,L1152,D1153,K1154,Y1155,F1156,K1157,N1158,H1159,T1160,S1161
		1595221	S1147,F1148,K1149,E1150,E1151,L1152,D1153,K1154,Y1155,F1156
	Y144,Y145,H146,K147,K150,W152,Y248	1347914	Y144,Y145,H146,K147,K150,W152,H245,R246,Y248,L249,T250,P251,G252,S254,S255,S256
		1087268	Y144,Y145,H146,K147,K150,W152,H245,R246,S247,Y248,L249
		1642892	Y144,Y145,H146,K147,K150,W152,R246,S247,Y248,L249
		1860785	Y144,Y145,H146,K147,K150,W152,Y248
	Y144,K147,V16,R246,P251,G252,D253	1346807	V16,N17,T20,Y144,Y145,H146,K147,N148,S155,R158,R246,L249,T250,P251,G252,D253
		1860780	Q14,V16,Y144,K147,R246,Y248,P251,G252,D253
	K444,V445,G446,G447,Y449,N450,S494	1338777	Y351,K444,V445,G446,G447,N448,Y449,N450,L452,T470,E484,F490,L492,Q493,S494,Q498
		1392577	N439,N440,S443,K444,V445,G446,G447,Y449,N450,S494,P499,T500,Q506
	Y449,N481,G482,V483,E484,F490,L492	1338215	Y351,Y449,L455,T470,N481,G482,V483,E484,G485,F486,C488,Y489,F490,L492,Q493,S494
		1397523	R346,K444,Y449,N450,L452,I472,N481,G482,V483,E484,F490,L492
	T345,R346,N440,L441,S443,K444,V445,N450	1625484	T345,R346,N439,N440,L441,S443,K444,V445,G446,G447,N450,Q498,P499,T500,Q506
		1346701	N343,A344,T345,R346,S373,W436,N437,N440,L441,S443,K444,V445,N448,N450,R509
	K444,V445,G446,N450,Q498,P499,T500	1397231	R346,N439,N440,S443,K444,V445,G446,G447,N450,Q498,P499,T500,N501,G502,Q506
		1338776	T345,N439,N440,S443,K444,V445,G446,G447,N450,Q498,P499,T500,Q506
		1329039	R346,K444,V445,G446,Y449,N450,L452,T470,F490,L492,Q498,P499,T500
	Y449,N481,G482,V483,E484,F490,S494	1392552	R346,Y351,K444,Y449,N450,L452,T470,I472,N481,G482,V483,E484,F490,L492,S494
		1311243	G446,Y449,N481,G482,V483,E484,G485,F486,F490,S494
	Y449,I472,N481,V483,E484,G485,F486,F490	1346810	Y449,L452,T470,E471,I472,N481,G482,V483,E484,G485,F486,F490,L492,Q493,S494
		1594761	Y449,F456,I472,Y473,N481,V483,E484,G485,F486,F490
	T345,R346,S373,W436,N437,N440,L441,K444,V445	1346701	N343,A344,T345,R346,S373,W436,N437,N440,L441,S443,K444,V445,N448,N450,R509
		1625483	F342,T345,R346,L368,S373,F374,W436,N437,N440,L441,K444,V445
	L455,F456,A475,T478,E484,F486,N487,Y489	1860778	K417,Y453,L455,F456,Y473,A475,T478,E484,G485,F486,N487,Y489,Q493
		1539322	L455,F456,A475,G476,S477,T478,E484,F486,N487,Y489
	R343,N436,N437,L438,K441,V442,G443,G444,P496,T497	1597466	T342,R343,N436,N437,L438,K441,V442,G443,G444,N447,Q495,P496,T497
		1597464	R343,N436,N437,L438,D439,S440,K441,V442,G443,G444,P496,T497
	S443,V445,G446,G447,Y449,P499,T500	1392577	N439,N440,S443,K444,V445,G446,G447,Y449,N450,S494,P499,T500,Q506
		1314089	S443,V445,G446,G447,Y449,G496,Q498,P499,T500
	G446,G447,N448,Y449,N450,L452,E484,F490	1334439	R346,K444,G446,G447,N448,Y449,N450,L452,V483,E484,G485,F490,S494
		1334665	S349,G446,G447,N448,Y449,N450,L452,E484,F490,G496
	Y351,A352,W353,N360,L368,A419,V433,Y449,N450,D467,C480,E484,C488,F490,S494,R509	1711631	Y351,A352,W353,N360,L368,A419,V433,Y449,N450,D467,C480,E484,C488,F490,S494,R509
	F140,G142,V143,Y145,H146,N148,N149,W152,E154,F157,A243,L244,H245	1346803	F140,G142,V143,Y145,H146,N148,N149,W152,E154,F157,A243,L244,H245
	T345,R346,A348,S349,N354,K356,Y449,N450,L452,T470,Q493,S494	1852156	T345,R346,A348,S349,N354,K356,Y449,N450,L452,T470,Q493,S494
	L18,T20,P26,D138,R190,K417,E484,N501,D614,H655,T1027,V1176	1346814	L18,T20,P26,D138,R190,K417,E484,N501,D614,H655,T1027,V1176
	L18,Y144,L242,A243,L244,R246,E484,N501,A701,T716	1347905	L18,Y144,L242,A243,L244,R246,E484,N501,A701,T716
	S12,C15,L18,T19,C136,G142,H146,K147,N149,R246	1346804	S12,C15,L18,T19,C136,G142,H146,K147,N149,R246
	K444,V445,G446,L452,L455,F456,T470,E471,I472,S494	1338783	K444,V445,G446,L452,L455,F456,T470,E471,I472,S494
	K417,Y449,L455,F456,Y489,G496,Q498,T500,N501	1594754	K417,Y449,L455,F456,Y489,G496,Q498,T500,N501
	R346,N440,L441,K444,V445,G446,N448,Y449,Q498	1310239	R346,N440,L441,K444,V445,G446,N448,Y449,Q498
	N556,K557,K558,L560,P561,F562,Q563,D568	1597876	N556,K557,K558,L560,P561,F562,Q563,D568
	Q14,Y144,Y145,H146,K147,F157,G252,D253	1346820	Q14,Y144,Y145,H146,K147,F157,G252,D253
	F374,S375,T376,F377,C379,F392,D427,E516	1125016	F374,S375,T376,F377,C379,F392,D427,E516
	Y145,H146,K147,R246,Y248,P251,G261	1860786	Y145,H146,K147,R246,Y248,P251,G261
	H69,V70,Y144,L242,A243,L244,G261	1642871	H69,V70,Y144,L242,A243,L244,G261
	T415,Y421,A475,G476,N487,S494,G502	1392579	T415,Y421,A475,G476,N487,S494,G502
	R403,D405,A419,G502,G504,Y505,R509	1392001	R403,D405,A419,G502,G504,Y505,R509
	D80,D215,K417,E484,N501,D614,A701	1346811	D80,D215,K417,E484,N501,D614,A701
	T345,R346,K444,G446,G447,Y449,N450	1334666	T345,R346,K444,G446,G447,Y449,N450

## Sheet: analisis red all
Cluster	Interseccion	Alpha	Beta	Gamma	Delta	Omicron	B.6.6	B.1.429
	N556,K557,K558,L560,P561,F562,Q563,D568	0	0	0	0	0	0	0
	Y473,A475,G476,S477,E484,G485,F486	0	1	1	1	2	0	0
	K417,Y449,L455,F456,Y489,G496,Q498,T500,N501	1	2	2	0	3	0	0
	Y145,H146,K147,R246,Y248,P251,G261	1	1	0	0	0	0	0
	T345,R346,N440,L441,S443,K444,V445,N450	0	0	0	0	0	0	0
	V445,G446,Q498,P499,T500,N501,G502	1	1	1	0	2	1	0
	R355,R357,D428,K462,P463,F464,R466	0	0	0	0	0	0	0
	L18,Y144,L242,A243,L244,R246,E484,N501,A701,T716	2	6	3	1	2	0	0
	K417,L455,F456,A475,E484,F486,Y489	0	2	2	1	1	0	0
	K444,V445,G446,N450,Q498,P499,T500	0	0	0	0	1	1	0
	G339,E340,N343,A344,T345,R346,L441	0	0	0	0	1	0	0
	G446,G447,N448,Y449,N450,L452,E484,F490	0	1	1	2	1	1	1
	R403,D405,A419,G502,G504,Y505,R509	0	0	0	0	1	0	0
	T345,R346,S373,W436,N437,N440,L441,K444,V445	0	0	0	0	1	0	0
	S443,V445,G446,G447,Y449,P499,T500	0	0	0	0	0	1	0
	Y449,L452,T470,E484,F490,L492,S494	0	1	1	2	1	0	1
	T415,Y421,A475,G476,N487,S494,G502	0	0	0	0	0	0	0
	L455,F456,A475,T478,E484,F486,N487,Y489	0	1	1	2	2	0	0
	F374,S375,T376,F377,C379,F392,D427,E516	0	0	0	0	1	0	0
	G446,Y449,L452,V483,E484,G485,F490	0	1	1	2	1	1	1
	D80,D215,K417,E484,N501,D614,A701	2	6	4	2	3	0	1
	K444,V445,G446,G447,Y449,N450,S494	0	0	0	0	0	1	0
	R346,N440,L441,K444,V445,G446,N448,Y449,Q498	0	0	0	0	1	1	0
	R355,R457,K462,F464,E465,R466,D467,I468	0	0	0	0	0	0	0
	G446,Y449,E484,F490,L492,Q493,S494	0	1	1	1	2	1	0
	F374,S375,T376,F377,K378,C379,P384	0	0	0	0	1	0	0
	Y449,E484,G485,F486,Y489,F490,Q493	0	1	1	1	2	0	0
	Y144,K147,V16,R246,P251,G252,D253	0	1	0	0	0	0	0
	H69,V70,Y144,L242,A243,L244,G261	2	2	0	0	0	0	1
	S1147,F1148,K1149,E1150,E1151,L1152,D1153,K1154,Y1155,F1156	0	0	0	0	0	0	0
	K444,V445,G446,L452,L455,F456,T470,E471,I472,S494	0	0	0	1	0	1	1
	S12,C15,L18,T19,C136,G142,H146,K147,N149,R246	0	1	1	2	0	0	0
	Y144,R246,S247,Y248,T250,P251,D253,S254,S255	0	1	0	0	0	0	0
	T345,R346,A348,S349,N354,K356,Y449,N450,L452,T470,Q493,S494	0	0	0	1	1	0	1
	Y449,N481,G482,V483,E484,F490,S494	0	1	1	1	1	0	0
	W353,R355,R357,Y396,K462,F464,R466	0	0	0	0	0	0	0
	Q14,Y144,Y145,H146,K147,F157,G252,D253	1	0	0	0	0	0	0
	Y144,Y145,H146,K147,R158,R246,L249,T250,P251,G252,D253	1	1	0	0	0	0	0
	T345,R346,K444,G446,G447,Y449,N450	0	0	0	0	0	1	0
	Y144,Y145,H146,K147,K150,W152,Y248	1	0	0	0	0	0	1
	Y449,Y453,L455,F456,Y489,Q493,Y495,Y505	0	0	0	0	2	0	0
	L452,F453,T475,G482,F483,N484,Y486,Q490	0	0	0	1	2	0	0
	Y144,H146,K147,R246,Y248,L249,P251	0	1	0	0	0	0	0
	R343,N436,N437,L438,K441,V442,G443,G444,P496,T497	0	0	0	0	0	1	0
	T342,R343,Y348,Y446,N447,L449,I465,T467,F487	0	0	0	1	0	0	1
	Y351,A352,W353,N360,L368,A419,V433,Y449,N450,D467,C480,E484,C488,F490,S494,R509	0	1	1	1	1	0	0
	L18,T20,P26,D138,R190,K417,E484,N501,D614,H655,T1027,V1176	2	4	12	2	4	0	1
	F456,E484,G485,F486,C488,Y489,Q493	0	1	1	1	2	0	0
	F140,G142,V143,Y145,H146,N148,N149,W152,E154,F157,A243,L244,H245	1	1	0	1	0	0	1
	L455,A475,T478,G485,F486,Y489,Q493	0	0	0	1	2	0	0
	L455,V483,E484,G485,F486,Y489,F490	0	1	1	1	1	0	0
	N334,L335,P337,G339,E340,N343,A344,T345,K356,R357,S359,C361,L441	0	0	0	0	1	0	0
	Y449,N481,G482,V483,E484,F490,L492	0	1	1	1	1	0	0
	Y449,I472,N481,V483,E484,G485,F486,F490	0	1	1	1	1	0	0
