# Supplementary material for: Resilience of Spike-Specific Immunity Induced by COVID-19 Vaccines against SARS-CoV-2 Variants
Source: Biomedicines. 2022 Apr 26;10(5):996. doi: 10.3390/biomedicines10050996 (PMC9138591; doi:10.3390/biomedicines10050996)
Supplement: Supplementary file 1 [file biomedicines-10-00996-s001.zip › Supplementary_Table_S2.xls]

## Sheet: Hoja1
Experimental CD8 T cell epitopes in SARS-CoV-2 spike
SARS-CoV-2 spike epitopes	HLA binding profile	Conserved in variant
		Alfa	Beta	Gamma	Delta	Omicron	B.6.6	B.1.429
RVYSTGSNV	HLA-A*30:01	1	1	1	1	1	1	1
LPLVSSQCV	HLA-B*51:01	0	1	1	1	1	1	0
VVFLHVTYV	HLA-A*02:01,HLA-A*02:06	1	1	1	1	1	1	1
FVIRGDEVR	HLA-A*68:01	1	1	1	1	1	1	1
FLHVTYVPA	HLA-A2,HLA-A*02:03	1	1	1	1	1	1	1
VYDPLQPEL	HLA-A*24:02	1	1	1	1	1	1	1
ELLHAPATV	HLA-A*02:01	1	1	1	1	1	1	1
KIADYNYKL	HLA-A*02:01	1	0	0	1	1	1	1
QPTESIVRF	HLA-B*35:01,HLA-B*07:02	1	1	1	1	1	1	1
LGAENSVAY	HLA-B*35:01	1	0	1	1	1	1	1
VLNDILSRL	HLA-A*02:01	0	1	1	1	0	1	1
FVFLVLLPL	HLA-A*02:01	1	1	1	1	1	1	1
PFFSNVTWF	HLA-A*24:02	1	1	1	1	1	1	1
LLALHRSYL	HLA class I	1	0	1	1	1	1	1
IANQFNSAI	HLA-B*51:01	1	1	1	1	1	1	1
NASVVNIQK	HLA-A*68:01	1	1	0	1	1	1	1
IAIPTNFTI	HLA-B*53:01,HLA-B*51:01	0	1	1	1	1	1	1
HVSGTNGTK	HLA-A*68:01	0	1	1	1	1	1	0
QLNRALTGI	HLA-A*02:03	1	1	1	1	1	1	1
NSFTRGVYY	HLA-A*68:01,HLA-A*29:02,HLA-A*26:01	1	1	1	1	1	1	1
FERDISTEI	HLA-B*40:01	1	1	1	1	1	1	1
LQSYGFQPT	HLA-A*02:06	1	1	1	1	0	1	1
SPRRARSVA	HLA-B*07:02	0	1	1	0	0	1	1
LVKNKCVNF	HLA-B*15:01	1	1	1	1	1	1	1
GYLQPRTFL	HLA-A*24:02	1	1	1	1	1	1	1
GPKKSTNLV	HLA class I	1	1	1	1	1	1	1
STQDLFLPF	HLA-A*01:01,HLA class I	1	1	1	1	1	1	1
VGYQPYRVV	HLA-C*06:02	1	1	1	1	0	1	1
GSFCTQLNR	HLA class I	1	1	1	1	1	1	1
SVYAWNRKR	HLA-A*03:01,HLA-A*33:03,HLA class II	1	1	1	1	1	1	1
SANNCTFEY	HLA-A*29:02,HLA-B*35:01	1	1	1	1	1	1	1
ASVYAWNRK	HLA-A*11:01,HLA-A*30:01	1	1	1	1	1	1	1
TRTQLPPAY	HLA-C*07:02	1	1	0	1	1	1	1
NLNESLIDL	HLA class I,HLA-A*02:01	1	1	1	1	1	1	1
LLQYGSFCT	HLA class I	1	1	1	1	1	1	1
VFKNIDGYF	HLA-A*24:02	1	1	1	1	1	1	1
TSNQVAVLY	HLA class I,HLA-B*57:01,HLA-B*35:01,HLA-A*26:01	1	1	1	1	1	1	1
FRSSVLHST	HLA-C*07:01	1	1	1	1	1	1	1
TLKSFTVEK	HLA-A*11:01	1	1	1	1	1	1	1
YFPLQSYGF	HLA class I,HLA-A*24:02	1	1	1	1	0	1	1
VFAQVKQIY	HLA-A*29:02,HLA-C*07:01	1	1	1	1	1	1	1
HWFVTQRNF	HLA-A*24:02	1	1	1	1	1	1	1
WTAGAAAYY	HLA-A*26:01,HLA-B*35:01,HLA-A*29:02	1	1	1	1	1	1	1
GTITSGWTF	HLA class I,HLA-B*57:01,HLA-A*24:02	1	1	1	1	1	1	1
QLTPTWRVY	HLA-A*30:02	1	1	1	1	1	1	1
TQDLFLPFF	HLA-A*24:02	1	1	1	1	1	1	1
LPFNDGVYF	HLA-B*07:02,HLA-B*35:01,HLA-B*51:01	1	1	1	1	1	1	1
GAAAYYVGY	HLA-A*29:02	1	1	1	1	1	1	1
KSNLKPFER	HLA-A*31:01	1	1	1	1	1	1	1
PYRVVVLSF	HLA-A*24:02	1	1	1	1	1	1	1
TRFASVYAW	HLA-C*07:02	1	1	1	1	1	1	1
VLKGVKLHY	HLA-A*29:02	1	1	1	1	1	1	1
VYAWNRKRI	HLA-DR,HLA-A*24:02	1	1	1	1	1	1	1
GEVFNATRF	HLA-B*44:02,HLA-B*40:01,HLA-B*44:03	1	1	1	1	0	1	1
KEIDRLNEV	HLA class I,HLA-B*44:03,HLA-B*44:02,HLA-B*40:01	1	1	1	1	1	1	1
VTYVPAQEK	HLA-A*30:01,HLA-A*03:01,HLA-A*11:01,HLA class II	1	1	1	1	1	1	1
VGGNYNYLY	HLA-A*29:02	1	1	1	0	0	0	0
ASANLAATK	HLA-A*11:01	1	1	0	1	1	1	1
GIYQTSNFR	HLA-A*33:03	1	1	1	1	1	1	1
VTWFHAIHV	HLA-A2	0	1	1	1	0	1	0
ADAGFIKQY	HLA-B*44:02	1	1	1	1	1	1	1
FVFKNIDGY	HLA class I,HLA-A*29:02,HLA-A*26:01	1	1	1	1	1	1	1
LITGRLQSL	HLA-A*02:01	1	1	1	1	1	1	1
KIYSKHTPI	HLA-B*08:01	1	1	1	1	1	1	1
FASVYAWNR	HLA-A*68:01	1	1	1	1	1	1	1
VGYLQPRTF	HLA-A*02:01,HLA-B*07:02	1	1	1	1	1	1	1
QIAPGQTGK	HLA-A*68:01	1	0	0	1	1	1	1
YQPYRVVVL	HLA-C*06:02	1	1	1	1	0	1	1
LPPAYTNSF	HLA class I,HLA-B*53:01,HLA-B*07:02,HLA-B*35:01	1	1	0	1	1	1	1
IITTDNTFV	HLA class I	0	1	1	1	1	1	1
KVFRSSVLH	HLA-A*03:01,HLA-A*30:01	1	1	1	1	1	1	1
RSVASQSII	HLA-B*57:01	1	1	1	1	1	1	1
FVSNGTHWF	HLA-A*26:01,HLA-B*35:01	1	1	1	1	1	1	1
GVVFLHVTY	HLA-A*32:01	1	1	1	1	1	1	1
QTNSPRRAR	HLA-A*31:01,HLA-A*33:03	0	1	1	0	0	1	1
INITRFQTL	HLA-B*08:01	1	1	1	1	1	1	1
NGVEGFNCY	HLA class I	1	0	0	0	0	1	1
QELGKYEQY	HLA-B*44:02,HLA-B*44:03	1	1	1	1	1	1	1
YQDVNCTEV	HLA-A*02:06	0	0	0	0	0	1	0
GTHWFVTQR	HLA class I,HLA-A*31:01,HLA-A*11:01	1	1	1	1	1	1	1
NYNYLYRLF	HLA-A*24:02	1	1	1	0	1	1	0
YNYLYRLFR	HLA-A*31:01	1	1	1	0	1	1	0
AEVQIDRLI	HLA-B*44:02,HLA-B*44:03	1	1	1	1	1	1	1
SIIAYTMSL	HLA-A*02:01,HLA-B*08:01	1	1	1	1	1	1	1
GVYFASTEK	HLA-A*68:01,HLA-A*03:01,HLA-A*11:01	1	1	1	1	0	1	1
ETKCTLKSF	HLA-A*26:01	1	1	1	1	1	1	1
LEPLVDLPI	HLA class I	1	1	1	1	1	1	1
ATRFASVYA	HLA-A*30:01	1	1	1	1	1	1	1
NATRFASVY	HLA-B*35:01	1	1	1	1	1	1	1
YYVGYLQPR	HLA-A*33:03	1	1	1	1	1	1	1
CNDPFLGVY	HLA-A*01:01	1	1	0	0	1	1	1
VYYPDKVFR	HLA-A*33:03	1	1	1	1	1	1	1
NSIAIPTNF	HLA-B*57:01	0	1	1	1	1	1	1
WTFGAGAAL	HLA-A*26:01	1	1	1	1	1	1	1
IPFAMQMAY	HLA-B*35:01,HLA-B*51:01	1	1	1	1	1	1	1
FQFCNDPFL	HLA-A*02:01	1	1	0	1	1	1	1
NATNVVIKV	HLA-A*02:01,HLA-B*07:02	1	1	1	1	1	1	1
RISNCVADY	HLA class I	1	1	1	1	1	1	1
FPQSAPHGV	HLA-B*07:02,HLA-B*53:01	1	1	1	1	1	1	1
TPINLVRDL	HLA class I,HLA-B*07:02	1	1	1	1	1	1	1
FAMQMAYRF	HLA-B*35:01,HLA class I	1	1	1	1	1	1	1
GVYYHKNNK	HLA-A*03:01,HLA-A*11:01	0	1	1	0	1	1	1
FKNLREFVF	HLA-C*07:01	1	1	0	1	1	1	1
RVDFCGKGY	HLA class I	1	1	1	1	1	1	1
NQKLIANQF	HLA class I,HLA-B*15:01	1	1	1	1	1	1	1
EYVSQPFLM	HLA-A*24:02	1	1	1	1	1	1	1
AEIRASANL	HLA-B*44:02,HLA-B*44:03,HLA-B*40:01	1	1	1	1	1	1	1
YYHKNNKSW	HLA-A*24:02	0	1	1	1	1	1	0
RLNEVAKNL	HLA class I,HLA-A*02:01	1	1	1	1	1	1	1
LPPLLTDEM	HLA-B*35:01	1	1	1	1	1	1	1
SWMESEFRV	HLA-A*24:02	1	1	1	1	1	1	0
ALDPLSETK	HLA-A*03:01	1	1	1	1	1	1	1
FQPTNGVGY	HLA class I	0	0	0	1	0	1	1
NGVGYQPYR	HLA-A*33:03,HLA class II	0	0	0	1	0	1	1
KNLREFVFK	HLA-A*30:01	1	1	0	1	1	1	1
YEQYIKWPW	HLA-B*44:03,HLA-B*44:02	1	1	1	1	1	1	1
DAVRDPQTL	HLA-B*51:01	1	1	1	1	1	1	1
EPVLKGVKL	HLA-B*07:02	1	1	1	1	1	1	1
VASQSIIAY	HLA-B*35:01,HLA-A*29:02,HLA-B*15:01	1	1	1	1	1	1	1
LLFNKVTLA	HLA class I,HLA-A*02:01	1	1	1	1	1	1	1
WFVTQRNFY	HLA-A*29:02	1	1	1	1	1	1	1
YLQPRTFLL	HLA-A*02:01,HLA-B*08:01,HLA-A*24:02,HLA class I,HLA-B*07:02	1	1	1	1	1	1	1
TLDSKTQSL	HLA class I,HLA-A*02:01,HLA-B*08:01,HLA-C*07:02	1	1	1	1	1	1	1
QYIKWPWYI	HLA-A*24:02,HLA-C*06:02,HLA-A24	1	1	1	1	1	1	1
SVLYNSASF	HLA-DR	1	1	1	1	0	1	1
EVFAQVKQI	HLA-B*51:01	1	1	1	1	1	1	1
HLMSFPQSA	HLA-A*02:01	1	1	1	1	1	1	1
GLTVLPPLL	HLA-A*02:01	1	1	1	1	1	1	1
NSASFSTFK	HLA-A*68:01,HLA-A*11:01	1	1	1	1	0	1	1
RLDKVEAEV	HLA class I,HLA-A*02:01	1	1	1	1	1	1	1
VLTESNKKF	HLA-B*15:01	1	1	1	1	1	1	1
YGFQPTNGV	HLA-B*51:01	0	0	0	1	0	1	1
FTISVTTEI	HLA-A*26:01,HLA-A*02:01	1	1	1	1	1	1	1
IYQTSNFRV	HLA-A*24:02	1	1	1	1	1	1	1
SVLNDILSR	HLA-A*68:01	0	1	1	1	0	1	1
TLADAGFIK	HLA-A*03:01	1	1	1	1	1	1	1
VFVSNGTHW	HLA-A*24:02	1	1	1	1	1	1	1
HADQLTPTW	HLA-A*02:01,HLA-B*07:02	1	1	1	1	1	1	1
IPTNFTISV	HLA-B*07:02,HLA-B*51:01	0	1	1	1	1	1	1
ALNTLVKQL	HLA-A*02:01	1	1	1	1	1	1	1
FIAGLIAIV	HLA class I,HLA-A*02:01	1	1	1	1	1	1	1
RLQSLQTYV	HLA-A*02:01,HLA-A*02:03	1	1	1	1	1	1	1
EILPVSMTK	HLA-A*03:01,HLA-A*68:01	1	1	1	1	1	1	1
QSAPHGVVF	HLA-C*07:02	1	1	1	1	1	1	1
RFDNPVLPF	HLA class I,HLA-A*24:02,HLA-C*07:02	1	0	1	1	1	1	1
KCYGVSPTK	HLA-A*03:01	0	1	1	1	1	1	1
AYSNNSIAI	HLA-A*24:02	1	1	1	1	1	1	1
FIEDLLFNK	HLA-A*11:01	1	1	1	1	1	1	1
LTDEMIAQY	HLA-A*01:01,HLA-A*29:02,HLA-B*35:01,HLA-C*07:02	1	1	1	1	1	1	1
MIAQYTSAL	HLA-B*08:01,HLA-B*07:02,HLA-A*02:01	1	1	1	1	1	1	1
SFKEELDKY	HLA-A*29:02	1	1	1	1	1	1	1
RLFRKSNLK	HLA class I,HLA-A*31:01,HLA-A*03:01	1	1	1	1	1	1	1
CVADYSVLY	HLA-A*29:02,HLA-A*26:01,HLA-B*15:01,HLA-A*01:01	1	1	1	1	1	1	1
153		135	143	138	144	134	152	144
	%CONSERVANCY	88.2353	93.4641	90.1961	94.1176	87.5817	99.3464	94.1176

## Sheet: cd8
Supplementary Table S2. Conservation of SARS-CoV-2 spike CD8 T cell epitopes in VOCs
SARS-CoV-2 spike CD8 T cell epitopes	Experimental HLA I presentation profile	Conserved in variant
		Alpha	Beta	Gamma	Delta	Omicron
RVYSTGSNV	HLA-A*30:01	Y	Y	Y	Y	Y
LPLVSSQCV	HLA-B*51:01	N	Y	Y	Y	Y
VVFLHVTYV	HLA-A*02:01,HLA-A*02:06	Y	Y	Y	Y	Y
FVIRGDEVR	HLA-A*68:01	Y	Y	Y	Y	Y
FLHVTYVPA	HLA-A2,HLA-A*02:03	Y	Y	Y	Y	Y
VYDPLQPEL	HLA-A*24:02	Y	Y	Y	Y	Y
ELLHAPATV	HLA-A*02:01	Y	Y	Y	Y	Y
KIADYNYKL	HLA-A*02:01	Y	N	N	Y	Y
QPTESIVRF	HLA-B*35:01,HLA-B*07:02	Y	Y	Y	Y	Y
LGAENSVAY	HLA-B*35:01	Y	N	Y	Y	Y
VLNDILSRL	HLA-A*02:01	N	Y	Y	Y	N
FVFLVLLPL	HLA-A*02:01	Y	Y	Y	Y	Y
PFFSNVTWF	HLA-A*24:02	Y	Y	Y	Y	Y
LLALHRSYL	HLA class I	Y	N	Y	Y	Y
IANQFNSAI	HLA-B*51:01	Y	Y	Y	Y	Y
NASVVNIQK	HLA-A*68:01	Y	Y	N	Y	Y
IAIPTNFTI	HLA-B*53:01,HLA-B*51:01	N	Y	Y	Y	Y
HVSGTNGTK	HLA-A*68:01	N	Y	Y	Y	Y
QLNRALTGI	HLA-A*02:03	Y	Y	Y	Y	Y
NSFTRGVYY	HLA-A*68:01,HLA-A*29:02,HLA-A*26:01	Y	Y	Y	Y	Y
FERDISTEI	HLA-B*40:01	Y	Y	Y	Y	Y
LQSYGFQPT	HLA-A*02:06	Y	Y	Y	Y	N
SPRRARSVA	HLA-B*07:02	N	Y	Y	N	N
LVKNKCVNF	HLA-B*15:01	Y	Y	Y	Y	Y
GYLQPRTFL	HLA-A*24:02	Y	Y	Y	Y	Y
GPKKSTNLV	HLA class I	Y	Y	Y	Y	Y
STQDLFLPF	HLA-A*01:01,HLA class I	Y	Y	Y	Y	Y
VGYQPYRVV	HLA-C*06:02	Y	Y	Y	Y	N
GSFCTQLNR	HLA class I	Y	Y	Y	Y	Y
SVYAWNRKR	HLA-A*03:01,HLA-A*33:03,HLA class II	Y	Y	Y	Y	Y
SANNCTFEY	HLA-A*29:02,HLA-B*35:01	Y	Y	Y	Y	Y
ASVYAWNRK	HLA-A*11:01,HLA-A*30:01	Y	Y	Y	Y	Y
TRTQLPPAY	HLA-C*07:02	Y	Y	N	Y	Y
NLNESLIDL	HLA class I,HLA-A*02:01	Y	Y	Y	Y	Y
LLQYGSFCT	HLA class I	Y	Y	Y	Y	Y
VFKNIDGYF	HLA-A*24:02	Y	Y	Y	Y	Y
TSNQVAVLY	HLA class I,HLA-B*57:01,HLA-B*35:01,HLA-A*26:01	Y	Y	Y	Y	Y
TLKSFTVEK	HLA-A*11:01	Y	Y	Y	Y	Y
YFPLQSYGF	HLA class I,HLA-A*24:02	Y	Y	Y	Y	N
VFAQVKQIY	HLA-A*29:02,HLA-C*07:01	Y	Y	Y	Y	Y
HWFVTQRNF	HLA-A*24:02	Y	Y	Y	Y	Y
WTAGAAAYY	HLA-A*26:01,HLA-B*35:01,HLA-A*29:02	Y	Y	Y	Y	Y
GTITSGWTF	HLA class I,HLA-B*57:01,HLA-A*24:02	Y	Y	Y	Y	Y
QLTPTWRVY	HLA-A*30:02	Y	Y	Y	Y	Y
TQDLFLPFF	HLA-A*24:02	Y	Y	Y	Y	Y
LPFNDGVYF	HLA-B*07:02,HLA-B*35:01,HLA-B*51:01	Y	Y	Y	Y	Y
GAAAYYVGY	HLA-A*29:02	Y	Y	Y	Y	Y
KSNLKPFER	HLA-A*31:01	Y	Y	Y	Y	Y
PYRVVVLSF	HLA-A*24:02	Y	Y	Y	Y	Y
TRFASVYAW	HLA-C*07:02	Y	Y	Y	Y	Y
VLKGVKLHY	HLA-A*29:02	Y	Y	Y	Y	Y
VYAWNRKRI	HLA-DR,HLA-A*24:02	Y	Y	Y	Y	Y
GEVFNATRF	HLA-B*44:02,HLA-B*40:01,HLA-B*44:03	Y	Y	Y	Y	N
KEIDRLNEV	HLA class I,HLA-B*44:03,HLA-B*44:02,HLA-B*40:01	Y	Y	Y	Y	Y
VTYVPAQEK	HLA-A*30:01,HLA-A*03:01,HLA-A*11:01,HLA class II	Y	Y	Y	Y	Y
VGGNYNYLY	HLA-A*29:02	Y	Y	Y	N	N
ASANLAATK	HLA-A*11:01	Y	Y	N	Y	Y
GIYQTSNFR	HLA-A*33:03	Y	Y	Y	Y	Y
VTWFHAIHV	HLA-A2	N	Y	Y	Y	N
ADAGFIKQY	HLA-B*44:02	Y	Y	Y	Y	Y
FVFKNIDGY	HLA class I,HLA-A*29:02,HLA-A*26:01	Y	Y	Y	Y	Y
LITGRLQSL	HLA-A*02:01	Y	Y	Y	Y	Y
KIYSKHTPI	HLA-B*08:01	Y	Y	Y	Y	Y
FASVYAWNR	HLA-A*68:01	Y	Y	Y	Y	Y
VGYLQPRTF	HLA-A*02:01,HLA-B*07:02	Y	Y	Y	Y	Y
QIAPGQTGK	HLA-A*68:01	Y	N	N	Y	Y
YQPYRVVVL	HLA-C*06:02	Y	Y	Y	Y	N
LPPAYTNSF	HLA class I,HLA-B*53:01,HLA-B*07:02,HLA-B*35:01	Y	Y	N	Y	Y
IITTDNTFV	HLA class I	N	Y	Y	Y	Y
KVFRSSVLH	HLA-A*03:01,HLA-A*30:01	Y	Y	Y	Y	Y
RSVASQSII	HLA-B*57:01	Y	Y	Y	Y	Y
FVSNGTHWF	HLA-A*26:01,HLA-B*35:01	Y	Y	Y	Y	Y
GVVFLHVTY	HLA-A*32:01	Y	Y	Y	Y	Y
QTNSPRRAR	HLA-A*31:01,HLA-A*33:03	N	Y	Y	N	N
INITRFQTL	HLA-B*08:01	Y	Y	Y	Y	Y
NGVEGFNCY	HLA class I	Y	N	N	N	N
QELGKYEQY	HLA-B*44:02,HLA-B*44:03	Y	Y	Y	Y	Y
YQDVNCTEV	HLA-A*02:06	N	N	N	N	N
GTHWFVTQR	HLA class I,HLA-A*31:01,HLA-A*11:01	Y	Y	Y	Y	Y
NYNYLYRLF	HLA-A*24:02	Y	Y	Y	N	Y
YNYLYRLFR	HLA-A*31:01	Y	Y	Y	N	Y
AEVQIDRLI	HLA-B*44:02,HLA-B*44:03	Y	Y	Y	Y	Y
SIIAYTMSL	HLA-A*02:01,HLA-B*08:01	Y	Y	Y	Y	Y
GVYFASTEK	HLA-A*68:01,HLA-A*03:01,HLA-A*11:01	Y	Y	Y	Y	N
ETKCTLKSF	HLA-A*26:01	Y	Y	Y	Y	Y
LEPLVDLPI	HLA class I	Y	Y	Y	Y	Y
ATRFASVYA	HLA-A*30:01	Y	Y	Y	Y	Y
NATRFASVY	HLA-B*35:01	Y	Y	Y	Y	Y
YYVGYLQPR	HLA-A*33:03	Y	Y	Y	Y	Y
CNDPFLGVY	HLA-A*01:01	Y	Y	N	N	Y
VYYPDKVFR	HLA-A*33:03	Y	Y	Y	Y	Y
NSIAIPTNF	HLA-B*57:01	N	Y	Y	Y	Y
WTFGAGAAL	HLA-A*26:01	Y	Y	Y	Y	Y
IPFAMQMAY	HLA-B*35:01,HLA-B*51:01	Y	Y	Y	Y	Y
FQFCNDPFL	HLA-A*02:01	Y	Y	N	Y	Y
NATNVVIKV	HLA-A*02:01,HLA-B*07:02	Y	Y	Y	Y	Y
RISNCVADY	HLA class I	Y	Y	Y	Y	Y
FPQSAPHGV	HLA-B*07:02,HLA-B*53:01	Y	Y	Y	Y	Y
TPINLVRDL	HLA class I,HLA-B*07:02	Y	Y	Y	Y	Y
FAMQMAYRF	HLA-B*35:01,HLA class I	Y	Y	Y	Y	Y
GVYYHKNNK	HLA-A*03:01,HLA-A*11:01	N	Y	Y	N	Y
FKNLREFVF	HLA-C*07:01	Y	Y	N	Y	Y
RVDFCGKGY	HLA class I	Y	Y	Y	Y	Y
NQKLIANQF	HLA class I,HLA-B*15:01	Y	Y	Y	Y	Y
EYVSQPFLM	HLA-A*24:02	Y	Y	Y	Y	Y
AEIRASANL	HLA-B*44:02,HLA-B*44:03,HLA-B*40:01	Y	Y	Y	Y	Y
YYHKNNKSW	HLA-A*24:02	N	Y	Y	Y	Y
RLNEVAKNL	HLA class I,HLA-A*02:01	Y	Y	Y	Y	Y
LPPLLTDEM	HLA-B*35:01	Y	Y	Y	Y	Y
SWMESEFRV	HLA-A*24:02	Y	Y	Y	Y	Y
ALDPLSETK	HLA-A*03:01	Y	Y	Y	Y	Y
FQPTNGVGY	HLA class I	N	N	N	Y	N
NGVGYQPYR	HLA-A*33:03,HLA class II	N	N	N	Y	N
KNLREFVFK	HLA-A*30:01	Y	Y	N	Y	Y
YEQYIKWPW	HLA-B*44:03,HLA-B*44:02	Y	Y	Y	Y	Y
DAVRDPQTL	HLA-B*51:01	Y	Y	Y	Y	Y
EPVLKGVKL	HLA-B*07:02	Y	Y	Y	Y	Y
VASQSIIAY	HLA-B*35:01,HLA-A*29:02,HLA-B*15:01	Y	Y	Y	Y	Y
LLFNKVTLA	HLA class I,HLA-A*02:01	Y	Y	Y	Y	Y
WFVTQRNFY	HLA-A*29:02	Y	Y	Y	Y	Y
YLQPRTFLL	HLA-A*02:01,HLA-B*08:01,HLA-A*24:02,HLA class I,HLA-B*07:02	Y	Y	Y	Y	Y
TLDSKTQSL	HLA class I,HLA-A*02:01,HLA-B*08:01,HLA-C*07:02	Y	Y	Y	Y	Y
QYIKWPWYI	HLA-A*24:02,HLA-C*06:02,HLA-A24	Y	Y	Y	Y	Y
SVLYNSASF	HLA class I	Y	Y	Y	Y	N
EVFAQVKQI	HLA-B*51:01	Y	Y	Y	Y	Y
HLMSFPQSA	HLA-A*02:01	Y	Y	Y	Y	Y
GLTVLPPLL	HLA-A*02:01	Y	Y	Y	Y	Y
NSASFSTFK	HLA-A*68:01,HLA-A*11:01	Y	Y	Y	Y	N
RLDKVEAEV	HLA class I,HLA-A*02:01	Y	Y	Y	Y	Y
VLTESNKKF	HLA-B*15:01	Y	Y	Y	Y	Y
YGFQPTNGV	HLA-B*51:01	N	N	N	Y	N
FTISVTTEI	HLA-A*26:01,HLA-A*02:01	Y	Y	Y	Y	Y
IYQTSNFRV	HLA-A*24:02	Y	Y	Y	Y	Y
SVLNDILSR	HLA-A*68:01	N	Y	Y	Y	N
TLADAGFIK	HLA-A*03:01	Y	Y	Y	Y	Y
VFVSNGTHW	HLA-A*24:02	Y	Y	Y	Y	Y
HADQLTPTW	HLA-A*02:01,HLA-B*07:02	Y	Y	Y	Y	Y
IPTNFTISV	HLA-B*07:02,HLA-B*51:01	N	Y	Y	Y	Y
ALNTLVKQL	HLA-A*02:01	Y	Y	Y	Y	Y
FIAGLIAIV	HLA class I,HLA-A*02:01	Y	Y	Y	Y	Y
RLQSLQTYV	HLA-A*02:01,HLA-A*02:03	Y	Y	Y	Y	Y
EILPVSMTK	HLA-A*03:01,HLA-A*68:01	Y	Y	Y	Y	Y
QSAPHGVVF	HLA-C*07:02	Y	Y	Y	Y	Y
RFDNPVLPF	HLA class I,HLA-A*24:02,HLA-C*07:02	Y	N	Y	Y	Y
KCYGVSPTK	HLA-A*03:01	N	Y	Y	Y	Y
AYSNNSIAI	HLA-A*24:02	Y	Y	Y	Y	Y
FIEDLLFNK	HLA-A*11:01	Y	Y	Y	Y	Y
LTDEMIAQY	HLA-A*01:01,HLA-A*29:02,HLA-B*35:01,HLA-C*07:02	Y	Y	Y	Y	Y
MIAQYTSAL	HLA-B*08:01,HLA-B*07:02,HLA-A*02:01	Y	Y	Y	Y	Y
SFKEELDKY	HLA-A*29:02	Y	Y	Y	Y	Y
RLFRKSNLK	HLA class I,HLA-A*31:01,HLA-A*03:01	Y	Y	Y	Y	Y
CVADYSVLY	HLA-A*29:02,HLA-A*26:01,HLA-B*15:01,HLA-A*01:01	Y	Y	Y	Y	Y
Y (Yes) for epitopes conserved in the variant, N(no) for epitopes not conserved. T cell epitope sequences and restriction elements were obtained from IEDB (http://www.iedb.org)
