# Supplementary material for: Resilience of Spike-Specific Immunity Induced by COVID-19 Vaccines against SARS-CoV-2 Variants
Source: Biomedicines. 2022 Apr 26;10(5):996. doi: 10.3390/biomedicines10050996 (PMC9138591; doi:10.3390/biomedicines10050996)
Supplement: Supplementary file 1 [file biomedicines-10-00996-s001.zip › Supplementary_Table_S3.xls]

## Sheet: Hoja1
Experimental CD8 T cell epitopes in SARS-CoV-2 spike
SARS-CoV-2 spike epitopes	HLA binding profile	Conserved in variant
		Alfa	Beta	Gamma	Delta	Omicron	B.6.6	B.1.429
RVYSTGSNV	HLA-A*30:01	1	1	1	1	1	1	1
LPLVSSQCV	HLA-B*51:01	0	1	1	1	1	1	0
VVFLHVTYV	HLA-A*02:01,HLA-A*02:06	1	1	1	1	1	1	1
FVIRGDEVR	HLA-A*68:01	1	1	1	1	1	1	1
FLHVTYVPA	HLA-A2,HLA-A*02:03	1	1	1	1	1	1	1
VYDPLQPEL	HLA-A*24:02	1	1	1	1	1	1	1
ELLHAPATV	HLA-A*02:01	1	1	1	1	1	1	1
KIADYNYKL	HLA-A*02:01	1	0	0	1	1	1	1
QPTESIVRF	HLA-B*35:01,HLA-B*07:02	1	1	1	1	1	1	1
LGAENSVAY	HLA-B*35:01	1	0	1	1	1	1	1
VLNDILSRL	HLA-A*02:01	0	1	1	1	0	1	1
FVFLVLLPL	HLA-A*02:01	1	1	1	1	1	1	1
PFFSNVTWF	HLA-A*24:02	1	1	1	1	1	1	1
LLALHRSYL	HLA class I	1	0	1	1	1	1	1
IANQFNSAI	HLA-B*51:01	1	1	1	1	1	1	1
NASVVNIQK	HLA-A*68:01	1	1	0	1	1	1	1
IAIPTNFTI	HLA-B*53:01,HLA-B*51:01	0	1	1	1	1	1	1
HVSGTNGTK	HLA-A*68:01	0	1	1	1	1	1	0
QLNRALTGI	HLA-A*02:03	1	1	1	1	1	1	1
NSFTRGVYY	HLA-A*68:01,HLA-A*29:02,HLA-A*26:01	1	1	1	1	1	1	1
FERDISTEI	HLA-B*40:01	1	1	1	1	1	1	1
LQSYGFQPT	HLA-A*02:06	1	1	1	1	0	1	1
SPRRARSVA	HLA-B*07:02	0	1	1	0	0	1	1
LVKNKCVNF	HLA-B*15:01	1	1	1	1	1	1	1
GYLQPRTFL	HLA-A*24:02	1	1	1	1	1	1	1
GPKKSTNLV	HLA class I	1	1	1	1	1	1	1
STQDLFLPF	HLA-A*01:01,HLA class I	1	1	1	1	1	1	1
VGYQPYRVV	HLA-C*06:02	1	1	1	1	0	1	1
GSFCTQLNR	HLA class I	1	1	1	1	1	1	1
SVYAWNRKR	HLA-A*03:01,HLA-A*33:03,HLA class II	1	1	1	1	1	1	1
SANNCTFEY	HLA-A*29:02,HLA-B*35:01	1	1	1	1	1	1	1
ASVYAWNRK	HLA-A*11:01,HLA-A*30:01	1	1	1	1	1	1	1
TRTQLPPAY	HLA-C*07:02	1	1	0	1	1	1	1
NLNESLIDL	HLA class I,HLA-A*02:01	1	1	1	1	1	1	1
LLQYGSFCT	HLA class I	1	1	1	1	1	1	1
VFKNIDGYF	HLA-A*24:02	1	1	1	1	1	1	1
TSNQVAVLY	HLA class I,HLA-B*57:01,HLA-B*35:01,HLA-A*26:01	1	1	1	1	1	1	1
FRSSVLHST	HLA-C*07:01	1	1	1	1	1	1	1
TLKSFTVEK	HLA-A*11:01	1	1	1	1	1	1	1
YFPLQSYGF	HLA class I,HLA-A*24:02	1	1	1	1	0	1	1
VFAQVKQIY	HLA-A*29:02,HLA-C*07:01	1	1	1	1	1	1	1
HWFVTQRNF	HLA-A*24:02	1	1	1	1	1	1	1
WTAGAAAYY	HLA-A*26:01,HLA-B*35:01,HLA-A*29:02	1	1	1	1	1	1	1
GTITSGWTF	HLA class I,HLA-B*57:01,HLA-A*24:02	1	1	1	1	1	1	1
QLTPTWRVY	HLA-A*30:02	1	1	1	1	1	1	1
TQDLFLPFF	HLA-A*24:02	1	1	1	1	1	1	1
LPFNDGVYF	HLA-B*07:02,HLA-B*35:01,HLA-B*51:01	1	1	1	1	1	1	1
GAAAYYVGY	HLA-A*29:02	1	1	1	1	1	1	1
KSNLKPFER	HLA-A*31:01	1	1	1	1	1	1	1
PYRVVVLSF	HLA-A*24:02	1	1	1	1	1	1	1
TRFASVYAW	HLA-C*07:02	1	1	1	1	1	1	1
VLKGVKLHY	HLA-A*29:02	1	1	1	1	1	1	1
VYAWNRKRI	HLA-DR,HLA-A*24:02	1	1	1	1	1	1	1
GEVFNATRF	HLA-B*44:02,HLA-B*40:01,HLA-B*44:03	1	1	1	1	0	1	1
KEIDRLNEV	HLA class I,HLA-B*44:03,HLA-B*44:02,HLA-B*40:01	1	1	1	1	1	1	1
VTYVPAQEK	HLA-A*30:01,HLA-A*03:01,HLA-A*11:01,HLA class II	1	1	1	1	1	1	1
VGGNYNYLY	HLA-A*29:02	1	1	1	0	0	0	0
ASANLAATK	HLA-A*11:01	1	1	0	1	1	1	1
GIYQTSNFR	HLA-A*33:03	1	1	1	1	1	1	1
VTWFHAIHV	HLA-A2	0	1	1	1	0	1	0
ADAGFIKQY	HLA-B*44:02	1	1	1	1	1	1	1
FVFKNIDGY	HLA class I,HLA-A*29:02,HLA-A*26:01	1	1	1	1	1	1	1
LITGRLQSL	HLA-A*02:01	1	1	1	1	1	1	1
KIYSKHTPI	HLA-B*08:01	1	1	1	1	1	1	1
FASVYAWNR	HLA-A*68:01	1	1	1	1	1	1	1
VGYLQPRTF	HLA-A*02:01,HLA-B*07:02	1	1	1	1	1	1	1
QIAPGQTGK	HLA-A*68:01	1	0	0	1	1	1	1
YQPYRVVVL	HLA-C*06:02	1	1	1	1	0	1	1
LPPAYTNSF	HLA class I,HLA-B*53:01,HLA-B*07:02,HLA-B*35:01	1	1	0	1	1	1	1
IITTDNTFV	HLA class I	0	1	1	1	1	1	1
KVFRSSVLH	HLA-A*03:01,HLA-A*30:01	1	1	1	1	1	1	1
RSVASQSII	HLA-B*57:01	1	1	1	1	1	1	1
FVSNGTHWF	HLA-A*26:01,HLA-B*35:01	1	1	1	1	1	1	1
GVVFLHVTY	HLA-A*32:01	1	1	1	1	1	1	1
QTNSPRRAR	HLA-A*31:01,HLA-A*33:03	0	1	1	0	0	1	1
INITRFQTL	HLA-B*08:01	1	1	1	1	1	1	1
NGVEGFNCY	HLA class I	1	0	0	0	0	1	1
QELGKYEQY	HLA-B*44:02,HLA-B*44:03	1	1	1	1	1	1	1
YQDVNCTEV	HLA-A*02:06	0	0	0	0	0	1	0
GTHWFVTQR	HLA class I,HLA-A*31:01,HLA-A*11:01	1	1	1	1	1	1	1
NYNYLYRLF	HLA-A*24:02	1	1	1	0	1	1	0
YNYLYRLFR	HLA-A*31:01	1	1	1	0	1	1	0
AEVQIDRLI	HLA-B*44:02,HLA-B*44:03	1	1	1	1	1	1	1
SIIAYTMSL	HLA-A*02:01,HLA-B*08:01	1	1	1	1	1	1	1
GVYFASTEK	HLA-A*68:01,HLA-A*03:01,HLA-A*11:01	1	1	1	1	0	1	1
ETKCTLKSF	HLA-A*26:01	1	1	1	1	1	1	1
LEPLVDLPI	HLA class I	1	1	1	1	1	1	1
ATRFASVYA	HLA-A*30:01	1	1	1	1	1	1	1
NATRFASVY	HLA-B*35:01	1	1	1	1	1	1	1
YYVGYLQPR	HLA-A*33:03	1	1	1	1	1	1	1
CNDPFLGVY	HLA-A*01:01	1	1	0	0	1	1	1
VYYPDKVFR	HLA-A*33:03	1	1	1	1	1	1	1
NSIAIPTNF	HLA-B*57:01	0	1	1	1	1	1	1
WTFGAGAAL	HLA-A*26:01	1	1	1	1	1	1	1
IPFAMQMAY	HLA-B*35:01,HLA-B*51:01	1	1	1	1	1	1	1
FQFCNDPFL	HLA-A*02:01	1	1	0	1	1	1	1
NATNVVIKV	HLA-A*02:01,HLA-B*07:02	1	1	1	1	1	1	1
RISNCVADY	HLA class I	1	1	1	1	1	1	1
FPQSAPHGV	HLA-B*07:02,HLA-B*53:01	1	1	1	1	1	1	1
TPINLVRDL	HLA class I,HLA-B*07:02	1	1	1	1	1	1	1
FAMQMAYRF	HLA-B*35:01,HLA class I	1	1	1	1	1	1	1
GVYYHKNNK	HLA-A*03:01,HLA-A*11:01	0	1	1	0	1	1	1
FKNLREFVF	HLA-C*07:01	1	1	0	1	1	1	1
RVDFCGKGY	HLA class I	1	1	1	1	1	1	1
NQKLIANQF	HLA class I,HLA-B*15:01	1	1	1	1	1	1	1
EYVSQPFLM	HLA-A*24:02	1	1	1	1	1	1	1
AEIRASANL	HLA-B*44:02,HLA-B*44:03,HLA-B*40:01	1	1	1	1	1	1	1
YYHKNNKSW	HLA-A*24:02	0	1	1	1	1	1	0
RLNEVAKNL	HLA class I,HLA-A*02:01	1	1	1	1	1	1	1
LPPLLTDEM	HLA-B*35:01	1	1	1	1	1	1	1
SWMESEFRV	HLA-A*24:02	1	1	1	1	1	1	0
ALDPLSETK	HLA-A*03:01	1	1	1	1	1	1	1
FQPTNGVGY	HLA class I	0	0	0	1	0	1	1
NGVGYQPYR	HLA-A*33:03,HLA class II	0	0	0	1	0	1	1
KNLREFVFK	HLA-A*30:01	1	1	0	1	1	1	1
YEQYIKWPW	HLA-B*44:03,HLA-B*44:02	1	1	1	1	1	1	1
DAVRDPQTL	HLA-B*51:01	1	1	1	1	1	1	1
EPVLKGVKL	HLA-B*07:02	1	1	1	1	1	1	1
VASQSIIAY	HLA-B*35:01,HLA-A*29:02,HLA-B*15:01	1	1	1	1	1	1	1
LLFNKVTLA	HLA class I,HLA-A*02:01	1	1	1	1	1	1	1
WFVTQRNFY	HLA-A*29:02	1	1	1	1	1	1	1
YLQPRTFLL	HLA-A*02:01,HLA-B*08:01,HLA-A*24:02,HLA class I,HLA-B*07:02	1	1	1	1	1	1	1
TLDSKTQSL	HLA class I,HLA-A*02:01,HLA-B*08:01,HLA-C*07:02	1	1	1	1	1	1	1
QYIKWPWYI	HLA-A*24:02,HLA-C*06:02,HLA-A24	1	1	1	1	1	1	1
SVLYNSASF	HLA-DR	1	1	1	1	0	1	1
EVFAQVKQI	HLA-B*51:01	1	1	1	1	1	1	1
HLMSFPQSA	HLA-A*02:01	1	1	1	1	1	1	1
GLTVLPPLL	HLA-A*02:01	1	1	1	1	1	1	1
NSASFSTFK	HLA-A*68:01,HLA-A*11:01	1	1	1	1	0	1	1
RLDKVEAEV	HLA class I,HLA-A*02:01	1	1	1	1	1	1	1
VLTESNKKF	HLA-B*15:01	1	1	1	1	1	1	1
YGFQPTNGV	HLA-B*51:01	0	0	0	1	0	1	1
FTISVTTEI	HLA-A*26:01,HLA-A*02:01	1	1	1	1	1	1	1
IYQTSNFRV	HLA-A*24:02	1	1	1	1	1	1	1
SVLNDILSR	HLA-A*68:01	0	1	1	1	0	1	1
TLADAGFIK	HLA-A*03:01	1	1	1	1	1	1	1
VFVSNGTHW	HLA-A*24:02	1	1	1	1	1	1	1
HADQLTPTW	HLA-A*02:01,HLA-B*07:02	1	1	1	1	1	1	1
IPTNFTISV	HLA-B*07:02,HLA-B*51:01	0	1	1	1	1	1	1
ALNTLVKQL	HLA-A*02:01	1	1	1	1	1	1	1
FIAGLIAIV	HLA class I,HLA-A*02:01	1	1	1	1	1	1	1
RLQSLQTYV	HLA-A*02:01,HLA-A*02:03	1	1	1	1	1	1	1
EILPVSMTK	HLA-A*03:01,HLA-A*68:01	1	1	1	1	1	1	1
QSAPHGVVF	HLA-C*07:02	1	1	1	1	1	1	1
RFDNPVLPF	HLA class I,HLA-A*24:02,HLA-C*07:02	1	0	1	1	1	1	1
KCYGVSPTK	HLA-A*03:01	0	1	1	1	1	1	1
AYSNNSIAI	HLA-A*24:02	1	1	1	1	1	1	1
FIEDLLFNK	HLA-A*11:01	1	1	1	1	1	1	1
LTDEMIAQY	HLA-A*01:01,HLA-A*29:02,HLA-B*35:01,HLA-C*07:02	1	1	1	1	1	1	1
MIAQYTSAL	HLA-B*08:01,HLA-B*07:02,HLA-A*02:01	1	1	1	1	1	1	1
SFKEELDKY	HLA-A*29:02	1	1	1	1	1	1	1
RLFRKSNLK	HLA class I,HLA-A*31:01,HLA-A*03:01	1	1	1	1	1	1	1
CVADYSVLY	HLA-A*29:02,HLA-A*26:01,HLA-B*15:01,HLA-A*01:01	1	1	1	1	1	1	1
153		135	143	138	144	134	152	144
	%CONSERVANCY	88.2353	93.4641	90.1961	94.1176	87.5817	99.3464	94.1176

## Sheet: cd4
Supplementary Table S3. Conservation of SARS-CoV-2 spike CD4 T cell epitopes in VOCs
SARS-CoV-2 spike CD4 T cell epitopes	Experimental HLA II presentation profile	Conserved in variant
		Alpha	Beta	Gamma	Delta	Omicron
KNTQEVFAQVKQIYK	HLA class II	Y	Y	Y	Y	Y
GINITRFQTLLALHRSY	HLA class II	Y	N	Y	Y	Y
FASVYAWNRKRISNCVAD	HLA class II	Y	Y	Y	Y	Y
NLLLQYGSFCTQLNR	HLA class II,HLA-DQB1*05:03,HLA-DRB1*15:01,HLA-DRB1*04:04	Y	Y	Y	Y	Y
VVIKVCEFQFCNDPF	HLA class II	Y	Y	N	Y	Y
IDGYFKIYSKHTPIN	HLA class II	Y	Y	Y	Y	Y
AQALNTLVKQLSSNF	HLA class II	Y	Y	Y	Y	N
STPCNGVEGFNCYFP	HLA class II	Y	N	N	N	N
DGYFKIYSKHTPINL	HLA class II	Y	Y	Y	Y	Y
VNNTVYDPLQPELDS	HLA class II	Y	Y	Y	Y	Y
VSSQCVNLTTRTQLP	HLA class II	N	Y	N	N	Y
TDEMIAQYTSALLA	HLA class II	Y	Y	Y	Y	Y
FNFNGLTGTGVLTES	HLA class II	Y	Y	Y	Y	N
QRNFYEPQIITTDNT	HLA class II	N	Y	Y	Y	Y
VNLTTRTQLPPAYTN	HLA class II	Y	Y	N	N	Y
LLQYGSFCTQLNRAL	HLA class II	Y	Y	Y	Y	Y
AGFIKQYGDCLGDIA	HLA-DQB1*05:03,HLA class II	Y	Y	Y	Y	Y
FNCYFPLQSYGFQPT	HLA class II,HLA-DRB1*12:01,HLA-DQB1*05:03	Y	Y	Y	Y	N
LPPLLTDEMIAQYTS	HLA class II,HLA-DQB1*04:02	Y	Y	Y	Y	Y
SALEPLVDLPIGINI	HLA class II	Y	Y	Y	Y	Y
VSQPFLMDLEGKQGN	HLA class II,HLA-DRB1*03:01	Y	Y	Y	Y	Y
TLEILDITPCSFGGV	HLA class II	Y	Y	Y	Y	Y
RFASVYAWNRKR	HLA-DR	Y	Y	Y	Y	Y
TQLNRALTGIAVEQD	HLA class II,HLA-DQB1*06:02,HLA-DQB1*04:02	Y	Y	Y	Y	Y
HWFVTQRNFYEPQII	HLA class II	Y	Y	Y	Y	Y
PPAYTNSFTRGVYY	HLA class II	Y	Y	N	Y	Y
KPFERDISTEIYQ	HLA-DR4	Y	Y	Y	Y	Y
VTLADAGFIKQYGDC	HLA class II	Y	Y	Y	Y	Y
TDNTFVSGNCDVVIG	HLA class II	N	Y	Y	Y	Y
NVTWFHAIHVSGTNG	HLA class II	N	Y	Y	Y	N
LPQGFSALEPLVDLP	HLA class II,HLA-DQB1*03:03,HLA-DQB1*05:03,HLA-DQB1*02:02	Y	Y	Y	Y	Y
FTVEKGIYQTSNFRV	HLA class II,HLA-DRB1*07:01	Y	Y	Y	Y	Y
TRGVYYPDKVFRSSV	HLA class II	Y	Y	Y	Y	Y
RFASVYAWNRKRISN	HLA class II,HLA-DRB1*07:01,HLA-DRB1*14:01,HLA-DRB1*13:01	Y	Y	Y	Y	Y
NVVIKVCEFQFCNDP	HLA class II	Y	Y	N	Y	Y
STEIYQAGSTPCNGV	HLA class II	Y	Y	Y	N	N
SKHTPINLVRDLPQG	HLA class II	Y	Y	Y	Y	Y
NPVLPFNDGVYFAST	HLA class II	Y	Y	Y	Y	N
QMAYRFNGIGVTQNV	HLA class II,HLA-DQB1*03:01	Y	Y	Y	Y	Y
GKQGNFKNLREFVFK	HLA class II	Y	Y	N	Y	Y
CPFGEVFNATRFASV	HLA class II,HLA-DRB1*07:01,HLA-DRB1*13:01,HLA-DQB1*06:03,HLA-DR4	Y	Y	Y	Y	N
IVRFPNITNLCPFGE	HLA class II,HLA-DRB1*15:01,HLA-DR4	Y	Y	Y	Y	N
FVSGNCDVVIGIVNN	HLA class II	Y	Y	Y	Y	Y
GKIADYNYKLPDDFT	HLA class II	Y	N	N	Y	Y
TPPIKDFGGFNFSQI	HLA class II,HLA-DRB1*15:01	Y	Y	Y	Y	N
TSNFRVQPTESIVRF	HLA class II	Y	Y	Y	Y	Y
ITRFQTLLALHRSYL	HLA-DR	Y	N	Y	Y	Y
LTGTGVLTESNKKFL	HLA class II	Y	Y	Y	Y	N
FKIYSKHTPINLVRD	HLA class II,HLA-DRB1*13:01,HLA-DRB1*07:01	Y	Y	Y	Y	Y
TDEMIAQYTSALLAG	HLA class II,HLA-DRB1*04:04,HLA-DRB1*15:01,HLA-DQB1*06:02	Y	Y	Y	Y	Y
LKPFERDISTEIYQA	HLA class II,HLA-DRB1	Y	Y	Y	Y	Y
LTDEMIAQYTSALLA	HLA class II	Y	Y	Y	Y	Y
GVSPTKLNDLCFTNV	HLA class II	N	Y	Y	Y	Y
QALNTLVKQLSSNFG	HLA class II	Y	Y	Y	Y	N
TKLNDLCFTNVYADS	HLA class II	N	Y	Y	Y	Y
PINLVRDLPQGFSAL	HLA-DRB1*03:01,HLA-DRB3*01:01,HLA class II	Y	Y	Y	Y	Y
KEELDKYFKNHTSPD	HLA class II	Y	Y	Y	Y	Y
TNFTISVTTEILPVS	HLA class II,HLA-DQB1*06:03,HLA-DRB1*07:01,HLA-DRB1*14:01,HLA-DQB1*02:02	N	Y	Y	Y	Y
LPFFSNVTWFHAIHV	HLA class II,HLA-DRB1*15:01,HLA-DRB1*16:01,HLA-DQB1*05:02	N	Y	Y	Y	N
QELGKYEQYIKWPWY	HLA class II	Y	Y	Y	Y	Y
TRFQTLLALHRSYLT	HLA class II,HLA-DRB1*12:01,HLA-DRB1*14:01,HLA-DQB1*05:03,HLA-DRB1*01:01,HLA-DRB1*04:01,HLA-DRB1*15:01,HLA-DRB1*15:02	Y	N	Y	Y	Y
EIYQAGSTPCNGVEG	HLA class II	Y	N	N	N	N
NIDGYFKIYSKHTPI	HLA class II,HLA-DRB1*07:01,HLA-DRB1*16:01,HLA-DRB1*15:01	Y	Y	Y	Y	Y
MFVFLVLLPLVSS	HLA-DRB1	N	Y	Y	Y	Y
PPAYTNSFTRGVYYP	HLA class II	Y	Y	N	Y	Y
GIVNNTVYDPLQPEL	HLA class II,HLA-DQB1*03:02,HLA-DQB1*02:02	Y	Y	Y	Y	Y
ELDKYFKNHTSPDVD	HLA class II,HLA-DR4	Y	Y	Y	Y	Y
RALTGIAVEQDKNTQ	HLA class II	Y	Y	Y	Y	Y
YADSFVIRGDEVRQI	HLA class II,HLA-DRB1*13:01,HLA-DQB1*02:02	Y	Y	Y	Y	Y
NFGAISSVLNDILSR	HLA class II	N	Y	Y	Y	N
ASVYAWNRKRISN	HLA-DR	Y	Y	Y	Y	Y
IGINITRFQTLLALH	HLA class II,HLA-DRB1*07:01	Y	N	Y	Y	Y
REFVFKNIDGYFKIYSK	HLA-DRB3*02:02,HLA-DRB5*01:01	Y	Y	N	Y	Y
LMDLEGKQGNFKNLR	HLA class II	Y	Y	N	Y	Y
PFFSNVTWFHAIHVS	HLA class II	N	Y	Y	Y	N
NLVRDLPQGFSALEP	HLA-DRB1*03:01,HLA class II	Y	Y	Y	Y	Y
TRFASVYAWNRKRIS	HLA class II	Y	Y	Y	Y	Y
VIRGDEVRQIAPGQT	HLA class II,HLA-DRB1*13:01	Y	Y	Y	Y	Y
KHTPINLVRDLPQGF	HLA class II,HLA-DRB1*03:01	Y	Y	Y	Y	Y
SNFRVQPTESIVRFP	HLA class II,HLA-DRB1*07:01	Y	Y	Y	Y	Y
EFVFKNIDGYFKIYS	HLA class II,HLA-DRB1*14:01,HLA-DRB1*15:01,HLA-DQB1*05:03	Y	Y	Y	Y	Y
QLSSNFGAISSVLND	HLA class II	Y	Y	Y	Y	N
Y (Yes) for epitopes conserved in the variant, N(no) for epitopes not conserved. T cell epitope sequences and restriction elements were obtained from IEDB (http://www.iedb.org)
